# Supplementary material for: Moisture Controls the Suppression of Panax notoginseng Root Rot Disease by Indigenous Bacterial Communities
Source: mSystems. 2022 Aug 24;7(5):e00418-22. doi: 10.1128/msystems.00418-22 (PMC9600642; doi:10.1128/msystems.00418-22)
Supplement: TABLE S1 [file msystems.00418-22-s0006.xlsx]

## Sheet: Table S1
Table S1A:The relationship between genus-level relative abundance from Illumina sequencing of the ITS and root rot disease incidence
NO	Genus	column	ρ	P
1	Monographella	Root rot disease incidence	0.296	0.44
2	Ilyonectria	Root rot disease incidence	0.68	0.044
3	Lophium	Root rot disease incidence	-0.055	0.889
4	Chaetomium	Root rot disease incidence	0.637	0.065
5	Conocybe	Root rot disease incidence	-0.087	0.823
6	Venturia	Root rot disease incidence	0.053	0.892
7	Mortierella	Root rot disease incidence	0.267	0.488
8	Trechispora	Root rot disease incidence	-0.603	0.086
9	Melanotaenium	Root rot disease incidence	0.353	0.351
10	Powellomyces	Root rot disease incidence	-0.214	0.58
11	Talbotiomyces	Root rot disease incidence	0.646	0.06
12	Acremonium	Root rot disease incidence	0.2	0.605
13	Phoma	Root rot disease incidence	0.074	0.849
14	Chalara	Root rot disease incidence	0.287	0.453
15	Podospora	Root rot disease incidence	0.647	0.06
16	Botrytis	Root rot disease incidence	0.195	0.615
17	Cryptococcus	Root rot disease incidence	0.11	0.778
18	Trichopezizella	Root rot disease incidence	-0.603	0.085
19	Kazachstania	Root rot disease incidence	-0.17	0.662
20	Rhizopus	Root rot disease incidence	0.141	0.717
21	Cordyceps	Root rot disease incidence	0.14	0.719
22	Clitopilus	Root rot disease incidence	0.128	0.744
23	Ciliophora	Root rot disease incidence	0.459	0.214
24	Pochonia	Root rot disease incidence	0.288	0.452
25	Zopfiella	Root rot disease incidence	0.679	0.044
26	Spizellomyces	Root rot disease incidence	0.11	0.778
27	Dentipellis	Root rot disease incidence	-0.2	0.605
28	Cyberlindnera	Root rot disease incidence	0.636	0.065
29	Schizophyllum	Root rot disease incidence	0.66	0.053
30	Alternaria	Root rot disease incidence	0.404	0.28
31	Leptographium	Root rot disease incidence	-0.354	0.349
32	Candida	Root rot disease incidence	0.641	0.063
33	Neurospora	Root rot disease incidence	0.62	0.075
34	Pseudogymnoascus	Root rot disease incidence	0.432	0.246
35	Clonostachys	Root rot disease incidence	0.475	0.196
36	Cercophora	Root rot disease incidence	0.276	0.472
37	Verruconis	Root rot disease incidence	0.04	0.919
38	Ochroconis	Root rot disease incidence	0.204	0.599
39	Aspergillus	Root rot disease incidence	0.227	0.558
40	Diplodia	Root rot disease incidence	0.714	0.031
41	Rickenella	Root rot disease incidence	-0.381	0.312
42	Periconia	Root rot disease incidence	0.534	0.139
43	Malassezia	Root rot disease incidence	0.297	0.438
44	Wallemia	Root rot disease incidence	0.653	0.056
45	Irpex	Root rot disease incidence	0.127	0.745
46	Cladoriella	Root rot disease incidence	0.201	0.603
47	Triparticalcar	Root rot disease incidence	0.654	0.056
48	Cadophora	Root rot disease incidence	0.597	0.089
49	Inocybe	Root rot disease incidence	0.754	0.019
50	Stagonospora	Root rot disease incidence	0.636	0.065
51	Coprinellus	Root rot disease incidence	-0.182	0.64
52	Dactylaria	Root rot disease incidence	-0.001	0.997
53	Trichoderma	Root rot disease incidence	-0.261	0.497
54	Xenopolyscytalum	Root rot disease incidence	0.24	0.534
55	Dermea	Root rot disease incidence	0.639	0.064
56	Cantharellus	Root rot disease incidence	0.532	0.14
57	Pestalotiopsis	Root rot disease incidence	-0.503	0.167
58	Exophiala	Root rot disease incidence	0.004	0.992
59	Spathulospora	Root rot disease incidence	0.628	0.07
60	Cladophialophora	Root rot disease incidence	-0.1	0.798
61	Lophodermium	Root rot disease incidence	-0.241	0.533
62	Flagelloscypha	Root rot disease incidence	-0.037	0.924
63	Gibberella	Root rot disease incidence	-0.073	0.852
64	Rhizophlyctis	Root rot disease incidence	0.33	0.386
65	Cyathus	Root rot disease incidence	0.64	0.064
66	Pyrenochaeta	Root rot disease incidence	0.058	0.883
67	Meira	Root rot disease incidence	-0.249	0.519
68	Kendrickiella	Root rot disease incidence	0.734	0.024
69	Fellomyces	Root rot disease incidence	0.026	0.947
70	Rhizophagus	Root rot disease incidence	0.71	0.032
71	Diversispora	Root rot disease incidence	0.232	0.548
72	Penicillium	Root rot disease incidence	0.417	0.264
73	Rhizophydium	Root rot disease incidence	0.628	0.07
74	Dermatocarpon	Root rot disease incidence	0.648	0.059
75	Tilletiopsis	Root rot disease incidence	0.526	0.146
76	Tolypocladium	Root rot disease incidence	0.683	0.043
77	Glomus	Root rot disease incidence	-0.234	0.544
78	Stephanonectria	Root rot disease incidence	0.005	0.99
79	Cyphellophora	Root rot disease incidence	0.392	0.297
80	Devriesia	Root rot disease incidence	0.316	0.407
81	Sarocladium	Root rot disease incidence	0.218	0.573
82	Helicoma	Root rot disease incidence	0.099	0.801
83	Paraglomus	Root rot disease incidence	0.215	0.578
84	Haptocillium	Root rot disease incidence	-0.288	0.452
85	Cosmospora	Root rot disease incidence	0.367	0.332
86	Hypomyces	Root rot disease incidence	0.688	0.04
87	Cetraspora	Root rot disease incidence	0.438	0.239
88	Fusicladium	Root rot disease incidence	0.55	0.125
89	Pyrenochaetopsis	Root rot disease incidence	0.026	0.947
90	Nigrospora	Root rot disease incidence	0.116	0.767
91	Scleroconidioma	Root rot disease incidence	-0.482	0.188
92	Claviceps	Root rot disease incidence	0.419	0.261
93	Funneliformis	Root rot disease incidence	-0.328	0.389
94	Lophiostoma	Root rot disease incidence	0.037	0.926
95	Zalerion	Root rot disease incidence	0.417	0.264
96	Catenulostroma	Root rot disease incidence	-0.268	0.486
97	Phaeosphaeriopsis	Root rot disease incidence	0.114	0.77
98	Lachnum	Root rot disease incidence	0.108	0.782
99	Cystobasidium	Root rot disease incidence	-0.137	0.726
100	Phialophora	Root rot disease incidence	0.08	0.838
101	Minimedusa	Root rot disease incidence	0.086	0.825
102	Phaeoacremonium	Root rot disease incidence	0.136	0.728
103	Aureobasidium	Root rot disease incidence	-0.034	0.93
104	Cladosporium	Root rot disease incidence	-0.197	0.612
105	Harposporium	Root rot disease incidence	0.639	0.064
106	Cylindrosympodium	Root rot disease incidence	-0.3	0.433
107	Trichosporon	Root rot disease incidence	-0.181	0.64
108	Verrucaria	Root rot disease incidence	0.097	0.803
109	Infundichalara	Root rot disease incidence	0.215	0.578
110	Sporobolomyces	Root rot disease incidence	0.506	0.164
111	Myrothecium	Root rot disease incidence	0.147	0.706
112	Iodosphaeria	Root rot disease incidence	0.111	0.777
113	Sporothrix	Root rot disease incidence	0.639	0.064
114	Phlyctochytrium	Root rot disease incidence	-0.291	0.447
115	Kluyveromyces	Root rot disease incidence	0.699	0.036
116	Paratritirachium	Root rot disease incidence	0.102	0.794
117	Conlarium	Root rot disease incidence	-0.256	0.507
118	Claroideoglomus	Root rot disease incidence	0.145	0.71
119	Acaromyces	Root rot disease incidence	0.116	0.766
120	Aplosporella	Root rot disease incidence	0.21	0.587
121	Debaryomyces	Root rot disease incidence	0.214	0.579
122	Bjerkandera	Root rot disease incidence	0.102	0.794
123	Coriolopsis	Root rot disease incidence	0.691	0.039
124	Lectera	Root rot disease incidence	0.042	0.915
125	Radiomyces	Root rot disease incidence	-0.724	0.028
126	Didymella	Root rot disease incidence	-0.016	0.967
127	Kockovaella	Root rot disease incidence	0.458	0.215
128	Mucor	Root rot disease incidence	0.175	0.652
129	Ascochyta	Root rot disease incidence	-0.144	0.711
130	Torrubiella	Root rot disease incidence	-0.047	0.904
131	Pilobolus	Root rot disease incidence	0.718	0.029
132	Helicosporium	Root rot disease incidence	0.121	0.757
133	Guehomyces	Root rot disease incidence	0.13	0.738
134	Hirsutella	Root rot disease incidence	0.333	0.381
135	Itersonilia	Root rot disease incidence	-0.446	0.229
136	Physoderma	Root rot disease incidence	-0.333	0.381
137	Didymosphaeria	Root rot disease incidence	-0.266	0.489
138	Colletotrichum	Root rot disease incidence	0.332	0.383
139	Lecanicillium	Root rot disease incidence	-0.043	0.912
140	Russula	Root rot disease incidence	-0.311	0.416
141	Coniothyrium	Root rot disease incidence	0.107	0.784
142	Verticillium	Root rot disease incidence	0.186	0.632
143	Ceriporia	Root rot disease incidence	-0.377	0.317
144	Peniophora	Root rot disease incidence	0.127	0.745
145	Emericella	Root rot disease incidence	0.127	0.745
146	Pholiotina	Root rot disease incidence	0.008	0.984
147	Scopulariopsis	Root rot disease incidence	-0.289	0.451
148	Psathyrella	Root rot disease incidence	0.152	0.696
149	Golovinomyces	Root rot disease incidence	0.171	0.66
150	Tetraplosphaeria	Root rot disease incidence	0.035	0.928
151	Thermomyces	Root rot disease incidence	-0.432	0.246
152	Crocicreas	Root rot disease incidence	0.117	0.764
153	Rhodotorula	Root rot disease incidence	-0.352	0.352
154	Tylospora	Root rot disease incidence	-0.032	0.935
155	Podosphaera	Root rot disease incidence	-0.115	0.768
156	Fusarium	Root rot disease incidence	0.434	0.244
157	Arthrinium	Root rot disease incidence	-0.025	0.949
158	Histoplasma	Root rot disease incidence	-0.289	0.451
159	Camarographium	Root rot disease incidence	0.639	0.064
160	Exidia	Root rot disease incidence	0.157	0.687
161	Entoloma	Root rot disease incidence	0.127	0.745
162	Ceratobasidium	Root rot disease incidence	-0.361	0.339
163	Pilidiella	Root rot disease incidence	-0.043	0.912
164	Oidiodendron	Root rot disease incidence	0.23	0.552
165	Hemimycena	Root rot disease incidence	-0.043	0.912
166	Exobasidium	Root rot disease incidence	-0.043	0.912
167	Gliomastix	Root rot disease incidence	0.127	0.745
168	Simplicillium	Root rot disease incidence	-0.149	0.702
169	Mycosphaerella	Root rot disease incidence	0.004	0.991
170	Scolecobasidium	Root rot disease incidence	0.162	0.678
171	Protoblastenia	Root rot disease incidence	-0.433	0.244
172	Chlorencoelia	Root rot disease incidence	-0.289	0.451
173	Fomitopsis	Root rot disease incidence	-0.669	0.049
174	Parasympodiella	Root rot disease incidence	0.127	0.745
175	Farysizyma	Root rot disease incidence	-0.289	0.451
176	Capnobotryella	Root rot disease incidence	-0.155	0.691
177	Lecanactis	Root rot disease incidence	0.639	0.064
178	Paraphoma	Root rot disease incidence	-0.476	0.195
179	Stemphylium	Root rot disease incidence	-0.209	0.589
180	Magnaporthe	Root rot disease incidence	-0.027	0.946
181	Rachicladosporium	Root rot disease incidence	-0.354	0.35
182	Laxitextum	Root rot disease incidence	-0.043	0.912
183	Crocynia	Root rot disease incidence	0.102	0.794
184	Ophiosphaerella	Root rot disease incidence	0.164	0.673
185	Cordana	Root rot disease incidence	0.197	0.611
186	Bipolaris	Root rot disease incidence	0.015	0.97
187	Vanrija	Root rot disease incidence	0.197	0.611
188	Heterobasidion	Root rot disease incidence	0.197	0.611
189	Scedosporium	Root rot disease incidence	-0.377	0.317
190	Coniophora	Root rot disease incidence	0.552	0.123
191	Dendryphion	Root rot disease incidence	0.286	0.455
192	Ampelomyces	Root rot disease incidence	0.127	0.745
193	Schizopora	Root rot disease incidence	0.146	0.708
194	Vuilleminia	Root rot disease incidence	0.127	0.745
195	Tomentella	Root rot disease incidence	0.61	0.081
196	Colacogloea	Root rot disease incidence	-0.285	0.458
197	Sclerostagonospora	Root rot disease incidence	-0.046	0.906
198	Rhinocladiella	Root rot disease incidence	-0.603	0.086
199	Goffeauzyma	Root rot disease incidence	0.197	0.611
200	Alogomyces	Root rot disease incidence	0.102	0.794
201	Phaeosphaeria	Root rot disease incidence	0.102	0.794
202	Pseudoacrodictys	Root rot disease incidence	0.197	0.611
203	Lasiodiplodia	Root rot disease incidence	0.197	0.611
204	Barbatospora	Root rot disease incidence	-0.576	0.104
205	Curvularia	Root rot disease incidence	0.248	0.521
206	Steccherinum	Root rot disease incidence	0.103	0.791
207	Typhula	Root rot disease incidence	0.127	0.745
208	Candelaria	Root rot disease incidence	0.127	0.745
209	Leptosphaeria	Root rot disease incidence	-0.043	0.912
210	Archaeospora	Root rot disease incidence	-0.043	0.912
211	Dioszegia	Root rot disease incidence	-0.203	0.601
212	Clavaria	Root rot disease incidence	0.145	0.71
213	Phaeothecoidea	Root rot disease incidence	0.102	0.794
214	Lipomyces	Root rot disease incidence	0.571	0.108
215	Erythrobasidium	Root rot disease incidence	-0.165	0.672
216	Diaporthe	Root rot disease incidence	0.391	0.298
217	Budhanggurabania	Root rot disease incidence	-0.705	0.034
218	Tetracladium	Root rot disease incidence	-0.043	0.912
219	Desmazierella	Root rot disease incidence	0.094	0.81
220	Herpomyces	Root rot disease incidence	0.197	0.611
221	Talaromyces	Root rot disease incidence	0.197	0.611
222	Coprinus	Root rot disease incidence	0.197	0.611
223	Hanseniaspora	Root rot disease incidence	-0.289	0.451
224	Cercospora	Root rot disease incidence	0.006	0.989
225	Curreya	Root rot disease incidence	0.127	0.745
226	Aleurina	Root rot disease incidence	0.127	0.745
227	Melnikomyces	Root rot disease incidence	0.253	0.512
228	Preussia	Root rot disease incidence	-0.028	0.942
229	Leucosporidium	Root rot disease incidence	0.227	0.556
230	Paraconiothyrium	Root rot disease incidence	-0.603	0.086
231	Torula	Root rot disease incidence	0.379	0.315
232	Geminibasidium	Root rot disease incidence	0.127	0.745
233	Beauveria	Root rot disease incidence	0.127	0.745
234	Neodevriesia	Root rot disease incidence	0.189	0.626
235	Coprinopsis	Root rot disease incidence	0.054	0.891
236	Peziza	Root rot disease incidence	0.102	0.794
237	Phialemonium	Root rot disease incidence	-0.289	0.451
238	Tremella	Root rot disease incidence	0.292	0.445
239	Sacculospora	Root rot disease incidence	0.102	0.794
240	Purpureocillium	Root rot disease incidence	-0.289	0.451
241	Lasiobelonium	Root rot disease incidence	-0.603	0.086
242	Xanthomendoza	Root rot disease incidence	-0.043	0.912
243	Biappendiculispora	Root rot disease incidence	-0.138	0.723
244	Hannaella	Root rot disease incidence	0.076	0.846
245	Siepmannia	Root rot disease incidence	0.602	0.086
246	Bourdotia	Root rot disease incidence	0.127	0.745
247	Peniophorella	Root rot disease incidence	0.127	0.745
248	Trichometasphaeria	Root rot disease incidence	0.018	0.963
249	Mycena	Root rot disease incidence	0.127	0.745
250	Paramicrosporidium	Root rot disease incidence	0.127	0.745
251	Lopharia	Root rot disease incidence	0.127	0.745
252	Umbelopsis	Root rot disease incidence	-0.205	0.596
253	Stictis	Root rot disease incidence	-0.043	0.912
254	Oropogon	Root rot disease incidence	0.233	0.546
255	Trichophyton	Root rot disease incidence	-0.603	0.086
256	Plenodomus	Root rot disease incidence	-0.603	0.086
257	Trichaptum	Root rot disease incidence	0.02	0.959
258	Datronia	Root rot disease incidence	0.127	0.745
259	Acrocordiella	Root rot disease incidence	0.127	0.745
260	Rogersella	Root rot disease incidence	0.127	0.745
261	Sphaerodes	Root rot disease incidence	0.127	0.745
262	Hyphodontia	Root rot disease incidence	0.011	0.979
263	Xylodon	Root rot disease incidence	0.127	0.745
264	Lyophyllum	Root rot disease incidence	0.713	0.031
265	Athelia	Root rot disease incidence	0.248	0.521
266	Pileomyces	Root rot disease incidence	-0.281	0.464
267	Fusicolla	Root rot disease incidence	-0.439	0.237
268	Laccaria	Root rot disease incidence	-0.603	0.086
269	Harzia	Root rot disease incidence	-0.603	0.086
270	Schizothecium	Root rot disease incidence	-0.603	0.086
271	Yamadazyma	Root rot disease incidence	-0.095	0.808
272	Suillus	Root rot disease incidence	-0.377	0.317
273	Tinhaudeus	Root rot disease incidence	-0.377	0.317
274	Abrothallus	Root rot disease incidence	0.102	0.794
275	Roussoella	Root rot disease incidence	0.102	0.794
276	Coccomyces	Root rot disease incidence	0.127	0.745
277	Dothistroma	Root rot disease incidence	0.127	0.745
278	Bullera	Root rot disease incidence	0.345	0.364
279	Derxomyces	Root rot disease incidence	0.127	0.745
280	Circinotrichum	Root rot disease incidence	-0.011	0.978
281	Phlebia	Root rot disease incidence	0.127	0.745
282	Phialocephala	Root rot disease incidence	-0.377	0.317
283	Entophlyctis	Root rot disease incidence	0.016	0.967
284	Boletus	Root rot disease incidence	0.639	0.064
285	Sagenidiopsis	Root rot disease incidence	0.639	0.064
286	Clavulina	Root rot disease incidence	-0.289	0.451
287	Arthroderma	Root rot disease incidence	-0.043	0.912
288	Dissoconium	Root rot disease incidence	-0.043	0.912
289	Microstroma	Root rot disease incidence	0.049	0.901
290	Togninia	Root rot disease incidence	-0.043	0.912
291	Stachybotrys	Root rot disease incidence	-0.08	0.838
292	Lycoperdon	Root rot disease incidence	0.16	0.68
293	Pluteus	Root rot disease incidence	0.197	0.611
294	Pseudoramichloridium	Root rot disease incidence	-0.035	0.929
295	Olpidiaster	Root rot disease incidence	0.168	0.665
296	Udeniomyces	Root rot disease incidence	0.197	0.611
297	Articulospora	Root rot disease incidence	0.12	0.758
298	Pseudovirgaria	Root rot disease incidence	0.127	0.745
299	Microdochium	Root rot disease incidence	0.127	0.745
300	Daedaleopsis	Root rot disease incidence	0.127	0.745
301	Rosasphaeria	Root rot disease incidence	0.196	0.614
302	Kabatiella	Root rot disease incidence	0.127	0.745
303	Pseudochaete	Root rot disease incidence	0.127	0.745
304	Trametes	Root rot disease incidence	0.127	0.745
305	Buergenerula	Root rot disease incidence	0.127	0.745
306	Leucogyrophana	Root rot disease incidence	0.127	0.745
307	Pterula	Root rot disease incidence	0.127	0.745
308	Celerioriella	Root rot disease incidence	0.127	0.745
309	Geastrum	Root rot disease incidence	0.127	0.745
310	Ustilago	Root rot disease incidence	-0.379	0.315
311	Hyalorbilia	Root rot disease incidence	-0.333	0.381
312	Spiromastix	Root rot disease incidence	0.127	0.745
313	Setophaeosphaeria	Root rot disease incidence	0.127	0.745
314	Gymnopus	Root rot disease incidence	0.127	0.745
315	Punctulariopsis	Root rot disease incidence	0.127	0.745
316	Sugiyamaella	Root rot disease incidence	-0.249	0.518
317	Strelitziana	Root rot disease incidence	-0.172	0.659
318	Viridispora	Root rot disease incidence	-0.121	0.757
319	Chaetosphaeria	Root rot disease incidence	-0.226	0.558
320	Apophysomyces	Root rot disease incidence	0.051	0.897
321	Xenasma	Root rot disease incidence	0.165	0.671
322	Pleurophragmium	Root rot disease incidence	-0.34	0.371
323	Clathrosporium	Root rot disease incidence	0.163	0.675
324	Plectosphaerella	Root rot disease incidence	0.248	0.521
325	Paecilomyces	Root rot disease incidence	0.249	0.519
326	Pseudocercospora	Root rot disease incidence	0.246	0.524
327	Passalora	Root rot disease incidence	0.155	0.69
Table S1B: The relationship between genus-level relative abundance from Illumina sequencing of the 16S rRNA gene and soil-borne disease incidence
NO	Genus	row	ρ	P	Microbiota	top 10 of relative abundance
1	Sphingobium	Root rot disease incidence	0.783	0.013	RP	YES
2	Lysobacter	Root rot disease incidence	-0.323	0.396	RNP	YES
3	Arthrobacter	Root rot disease incidence	-0.721	0.028	RN	YES
4	Arenimonas	Root rot disease incidence	0.332	0.382	MP	YES
5	Novosphingobium	Root rot disease incidence	0.698	0.036	RP	YES
6	Flavobacterium	Root rot disease incidence	0.498	0.173	IP	YES
7	Massilia	Root rot disease incidence	-0.432	0.246	RNP	YES
8	Phenylobacterium	Root rot disease incidence	0.318	0.405	MP	YES
9	Pseudoxanthomonas	Root rot disease incidence	0.453	0.221	MP	YES
10	Sphingopyxis	Root rot disease incidence	0.79	0.011	RP	YES
11	Polycyclovorans	Root rot disease incidence	0.268	0.486	RNN	NO
12	Nocardioides	Root rot disease incidence	-0.575	0.105	RNP	NO
13	Variovorax	Root rot disease incidence	-0.358	0.345	WS	NO
14	Opitutus	Root rot disease incidence	0.074	0.85	MP	NO
15	Methylobacillus	Root rot disease incidence	0.25	0.516	MP	NO
16	Rhizobium	Root rot disease incidence	0.548	0.127	MP	NO
17	Devosia	Root rot disease incidence	0.068	0.861	WS	NO
18	Thermomonas	Root rot disease incidence	0.226	0.559	RPP	NO
19	Methylophilus	Root rot disease incidence	0.621	0.075	WNS	NO
20	Xanthomonas	Root rot disease incidence	0.308	0.42	WNS	NO
21	Altererythrobacter	Root rot disease incidence	0.222	0.566	WS	NO
22	Bryobacter	Root rot disease incidence	-0.188	0.629	WS	NO
23	Pedobacter	Root rot disease incidence	0.541	0.133	IP	NO
24	Aquicella	Root rot disease incidence	-0.215	0.578	RNP	NO
25	Blastocatella	Root rot disease incidence	0.163	0.674	MP	NO
26	Microbacterium	Root rot disease incidence	0.479	0.192	IP	NO
27	Dyadobacter	Root rot disease incidence	0.76	0.018	RP	NO
28	Haliangium	Root rot disease incidence	-0.176	0.65	WNS	NO
29	Afipia	Root rot disease incidence	0.464	0.208	MP	NO
30	Algoriphagus	Root rot disease incidence	0.479	0.192	RPP	NO
31	Pedomicrobium	Root rot disease incidence	-0.361	0.339	RNP	NO
32	Stenotrophomonas	Root rot disease incidence	0.002	0.996	WS	NO
33	Variibacter	Root rot disease incidence	0.196	0.613	WS	NO
34	Brevundimonas	Root rot disease incidence	-0.206	0.594	WS	NO
35	Defluviicoccus	Root rot disease incidence	-0.266	0.489	RNP	NO
36	Pseudolabrys	Root rot disease incidence	0.325	0.393	RPP	NO
37	Mesorhizobium	Root rot disease incidence	0.094	0.81	MP	NO
38	Streptomyces	Root rot disease incidence	-0.126	0.747	WS	NO
39	Cylindrotheca closterium	Root rot disease incidence	0.164	0.674	WNS	NO
40	Tahibacter	Root rot disease incidence	-0.331	0.385	WNS	NO
41	Reyranella	Root rot disease incidence	0.425	0.254	MP	NO
42	Marinicella	Root rot disease incidence	-0.027	0.945	WS	NO
43	Planctomyces	Root rot disease incidence	0.216	0.576	WS	NO
44	Legionella	Root rot disease incidence	0.324	0.395	IP	NO
45	Rhodanobacter	Root rot disease incidence	-0.298	0.437	WS	NO
46	Acidibacter	Root rot disease incidence	-0.714	0.031	WNS	NO
47	Iamia	Root rot disease incidence	-0.092	0.813	WS	NO
48	Aeromicrobium	Root rot disease incidence	0.122	0.755	MP	NO
49	Sphingomonas	Root rot disease incidence	0.161	0.68	WS	NO
50	Microcoleus	Root rot disease incidence	-0.116	0.767	RPN	NO
51	Lacibacter	Root rot disease incidence	0.138	0.723	WNS	NO
52	Coxiella	Root rot disease incidence	0.149	0.703	RPP	NO
53	Pirellula	Root rot disease incidence	-0.75	0.02	RN	NO
54	Thiobacillus	Root rot disease incidence	-0.598	0.089	RNP	NO
55	Erythrobacter	Root rot disease incidence	-0.436	0.241	RNP	NO
56	Ohtaekwangia	Root rot disease incidence	0.086	0.825	WS	NO
57	Illumatobacter	Root rot disease incidence	-0.188	0.628	WS	NO
58	Terrimonas	Root rot disease incidence	-0.715	0.03	WNS	NO
59	Bradyrhizobium	Root rot disease incidence	0.537	0.136	MP	NO
60	Bosea	Root rot disease incidence	0.29	0.449	MP	NO
61	Dongia	Root rot disease incidence	0.253	0.511	MP	NO
62	Gemmata	Root rot disease incidence	0.082	0.834	MP	NO
63	Flavihumibacter	Root rot disease incidence	0.511	0.16	WNS	NO
64	Geobacillus	Root rot disease incidence	-0.449	0.225	RNP	NO
65	Gemmatimonas	Root rot disease incidence	-0.097	0.804	WS	NO
66	Rhizobacter	Root rot disease incidence	-0.199	0.607	WS	NO
67	Polaromonas	Root rot disease incidence	0.191	0.622	WNS	NO
68	Gemmobacter	Root rot disease incidence	0.813	0.008	RP	NO
69	Pir4 lineage	Root rot disease incidence	-0.279	0.468	RNP	NO
70	Chryseobacterium	Root rot disease incidence	0.813	0.008	WNS	NO
71	Hyphomicrobium	Root rot disease incidence	-0.566	0.112	RNP	NO
72	Bacteriovorax	Root rot disease incidence	0.102	0.795	WNS	NO
73	Ferruginibacter	Root rot disease incidence	-0.02	0.96	MP	NO
74	Adhaeribacter	Root rot disease incidence	-0.476	0.196	RNP	NO
75	Phormidium	Root rot disease incidence	0.13	0.739	WS	NO
76	Pseudorhodoferax	Root rot disease incidence	0.74	0.023	RP	NO
77	Nitrosospira	Root rot disease incidence	-0.617	0.077	RNP	NO
78	Rhizomicrobium	Root rot disease incidence	0.21	0.588	IP	NO
79	Ancylobacter	Root rot disease incidence	0.641	0.063	IP	NO
80	Methylotenera	Root rot disease incidence	0.093	0.812	WNS	NO
81	Panacagrimonas	Root rot disease incidence	0.287	0.454	RNN	NO
82	Bacillus	Root rot disease incidence	-0.667	0.05	RN	NO
83	Singulisphaera	Root rot disease incidence	0.247	0.521	MP	NO
84	Leptolyngbya	Root rot disease incidence	-0.745	0.021	WNS	NO
85	Lysinimonas	Root rot disease incidence	0.463	0.21	MP	NO
86	Nitrospira	Root rot disease incidence	-0.579	0.102	WNS	NO
87	Asticcacaulis	Root rot disease incidence	0.396	0.291	WNS	NO
88	Acidiferrobacter	Root rot disease incidence	-0.005	0.989	WS	NO
89	Sorangium	Root rot disease incidence	-0.067	0.863	WS	NO
90	Promicromonospora	Root rot disease incidence	0.259	0.501	MP	NO
91	Filimonas	Root rot disease incidence	-0.43	0.248	WNS	NO
92	Sporichthya	Root rot disease incidence	0.051	0.897	RNN	NO
93	Parvularcula	Root rot disease incidence	-0.311	0.415	RNP	NO
94	Chryseolinea	Root rot disease incidence	0.369	0.328	IP	NO
95	Pelomonas	Root rot disease incidence	0.053	0.892	MN	NO
96	Pseudonocardia	Root rot disease incidence	0.184	0.636	MP	NO
97	Olivibacter	Root rot disease incidence	0.25	0.516	MP	NO
98	Comamonas	Root rot disease incidence	0.274	0.475	RNN	NO
99	Micromonospora	Root rot disease incidence	-0.511	0.159	WNS	NO
100	Achromobacter	Root rot disease incidence	0.636	0.066	IP	NO
101	Lactobacillus	Root rot disease incidence	0.116	0.767	WNS	NO
102	Roseiflexus	Root rot disease incidence	-0.389	0.301	RNP	NO
103	Chitinophaga	Root rot disease incidence	0.359	0.342	MP	NO
104	Steroidobacter	Root rot disease incidence	-0.423	0.256	RNP	NO
105	Ochrobactrum	Root rot disease incidence	0.6	0.088	IP	NO
106	Herbaspirillum	Root rot disease incidence	-0.446	0.229	RNP	NO
107	Polyangium	Root rot disease incidence	-0.51	0.161	RNP	NO
108	Bauldia	Root rot disease incidence	-0.709	0.033	RN	NO
109	Patulibacter	Root rot disease incidence	-0.099	0.8	WS	NO
110	Sandaracinus	Root rot disease incidence	-0.047	0.904	MP	NO
111	Pseudenhygromyxa	Root rot disease incidence	-0.526	0.146	RNP	NO
112	Undibacterium	Root rot disease incidence	-0.39	0.3	RNP	NO
113	Phaselicystis	Root rot disease incidence	-0.186	0.633	WS	NO
114	OM27 clade	Root rot disease incidence	-0.344	0.365	RNP	NO
115	SM1A02	Root rot disease incidence	0.733	0.025	RP	NO
116	Nitrosomonas	Root rot disease incidence	-0.571	0.109	RNP	NO
117	Ralstonia	Root rot disease incidence	-0.526	0.146	RNP	NO
118	Rhodoplanes	Root rot disease incidence	-0.308	0.42	RNP	NO
119	Noviherbaspirillum	Root rot disease incidence	-0.252	0.513	WNS	NO
120	Nannocystis	Root rot disease incidence	-0.335	0.378	WS	NO
121	Parvibaculum	Root rot disease incidence	-0.479	0.192	WNS	NO
122	Parafilimonas	Root rot disease incidence	-0.212	0.583	WNS	NO
123	Mycobacterium	Root rot disease incidence	0.32	0.401	MP	NO
124	Dokdonella	Root rot disease incidence	0.266	0.489	MP	NO
125	Lentzea	Root rot disease incidence	0.201	0.604	MP	NO
126	Caenimonas	Root rot disease incidence	0.378	0.316	MP	NO
127	CL500-29 marine group	Root rot disease incidence	-0.267	0.487	WNS	NO
128	Rhizocola	Root rot disease incidence	0.214	0.58	MP	NO
129	Niastella	Root rot disease incidence	-0.569	0.11	WNS	NO
130	Sphingobacterium	Root rot disease incidence	0.787	0.012	RP	NO
131	Actinoplanes	Root rot disease incidence	-0.238	0.538	WS	NO
132	Kaistia	Root rot disease incidence	-0.17	0.663	WS	NO
133	AEGEAN-169 marine group	Root rot disease incidence	0.068	0.861	WS	NO
134	Sphingosinicella	Root rot disease incidence	0.503	0.168	WNS	NO
135	Moheibacter	Root rot disease incidence	0.701	0.035	WNS	NO
136	Rhodopirellula	Root rot disease incidence	0.22	0.569	MP	NO
137	Fluviicola	Root rot disease incidence	-0.104	0.791	WS	NO
138	Pusillimonas	Root rot disease incidence	-0.45	0.224	WNS	NO
139	Stella	Root rot disease incidence	0.658	0.054	MP	NO
140	Rhodococcus	Root rot disease incidence	0.012	0.975	WS	NO
141	Caulobacter	Root rot disease incidence	0.26	0.5	WNS	NO
142	Sporosarcina	Root rot disease incidence	-0.751	0.02	RN	NO
143	Solimonas	Root rot disease incidence	0.227	0.556	RNN	NO
144	Herminiimonas	Root rot disease incidence	0.436	0.241	IP	NO
145	Candidatus Rhabdochlamydia	Root rot disease incidence	-0.272	0.478	WNS	NO
146	Herpetosiphon	Root rot disease incidence	0.275	0.473	RNN	NO
147	Labrys	Root rot disease incidence	0.453	0.221	WNS	NO
148	Marmoricola	Root rot disease incidence	-0.183	0.638	WNS	NO
149	Burkholderia	Root rot disease incidence	-0.108	0.782	RNP	NO
150	Rufibacter	Root rot disease incidence	-0.105	0.787	WS	NO
151	Solitalea	Root rot disease incidence	-0.388	0.303	WS	NO
152	Planifilum	Root rot disease incidence	-0.742	0.022	RN	NO
153	Leptospirillum	Root rot disease incidence	-0.321	0.4	WNS	NO
154	possible genus 04	Root rot disease incidence	0.108	0.783	WS	NO
155	I-8	Root rot disease incidence	-0.147	0.705	WS	NO
156	Emticicia	Root rot disease incidence	0.034	0.931	WS	NO
157	Pseudomonas	Root rot disease incidence	0.507	0.163	WNS	NO
158	Hydrogenophaga	Root rot disease incidence	0.079	0.84	MP	NO
159	Kribbella	Root rot disease incidence	0.126	0.747	MP	NO
160	AKYG587	Root rot disease incidence	0.264	0.493	WNS	NO
161	Leptospira	Root rot disease incidence	0.45	0.224	IP	NO
162	Candidatus Odyssella	Root rot disease incidence	-0.268	0.486	MN	NO
163	Phaeodactylibacter	Root rot disease incidence	0.041	0.917	WS	NO
164	Spirochaeta 2	Root rot disease incidence	-0.16	0.682	WS	NO
165	Aliihoeflea	Root rot disease incidence	-0.755	0.019	RN	NO
166	Modestobacter	Root rot disease incidence	-0.567	0.111	WNS	NO
167	Acidovorax	Root rot disease incidence	0.095	0.807	WS	NO
168	Aminobacter	Root rot disease incidence	0.166	0.67	MP	NO
169	Chitinimonas	Root rot disease incidence	-0.292	0.445	RNP	NO
170	Ferrovibrio	Root rot disease incidence	0.256	0.506	WNS	NO
171	Roseomonas	Root rot disease incidence	0.767	0.016	RP	NO
172	Arenibacter	Root rot disease incidence	0.242	0.53	MP	NO
173	Limnobacter	Root rot disease incidence	-0.256	0.507	WNS	NO
174	Lautropia	Root rot disease incidence	0.074	0.85	WS	NO
175	Crocinitomix	Root rot disease incidence	0.354	0.35	WS	NO
176	Chiayiivirga	Root rot disease incidence	0.375	0.319	MP	NO
177	Pontibacter	Root rot disease incidence	-0.478	0.193	RNP	NO
178	Aciditerrimonas	Root rot disease incidence	-0.283	0.46	WS	NO
179	Luteimonas	Root rot disease incidence	0.21	0.587	MP	NO
180	Luteibacter	Root rot disease incidence	-0.258	0.502	WNS	NO
181	Mobilitalea	Root rot disease incidence	-0.763	0.017	RN	NO
182	Desulfotomaculum	Root rot disease incidence	-0.856	0.003	RN	NO
183	Hirschia	Root rot disease incidence	-0.076	0.847	WNS	NO
184	Inhella	Root rot disease incidence	0.646	0.06	WNS	NO
185	Flavisolibacter	Root rot disease incidence	-0.217	0.575	WNS	NO
186	Paenibacillus	Root rot disease incidence	-0.854	0.003	RN	NO
187	Fodinicola	Root rot disease incidence	-0.664	0.051	RNP	NO
188	Mucilaginibacter	Root rot disease incidence	-0.444	0.232	WS	NO
189	Blastopirellula	Root rot disease incidence	-0.139	0.722	RPN	NO
190	Lyngbya	Root rot disease incidence	-0.691	0.039	RN	NO
191	Aneurinibacillus	Root rot disease incidence	-0.694	0.038	RN	NO
192	Gaiella	Root rot disease incidence	-0.452	0.222	RNP	NO
193	Woodsholea	Root rot disease incidence	-0.611	0.08	WNS	NO
194	Candidatus Alysiosphaera	Root rot disease incidence	-0.399	0.287	WS	NO
195	Agrococcus	Root rot disease incidence	-0.786	0.012	WNS	NO
196	Niabella	Root rot disease incidence	-0.205	0.598	WS	NO
197	Candidatus Captivus	Root rot disease incidence	0.229	0.554	IP	NO
198	Incertae Sedis	Root rot disease incidence	-0.413	0.269	RNP	NO
199	Phycicoccus	Root rot disease incidence	0.175	0.653	MP	NO
200	Candidatus Solibacter	Root rot disease incidence	-0.393	0.295	RNP	NO
201	Acidocella	Root rot disease incidence	-0.412	0.271	RNP	NO
202	Symbiobacterium	Root rot disease incidence	-0.41	0.273	WNS	NO
203	Ureibacillus	Root rot disease incidence	-0.497	0.174	RNP	NO
204	Cerasicoccus	Root rot disease incidence	-0.536	0.137	RNP	NO
205	Sporocytophaga	Root rot disease incidence	-0.295	0.44	RNP	NO
206	Shinella	Root rot disease incidence	-0.047	0.904	WNS	NO
207	Glycomyces	Root rot disease incidence	0.299	0.434	MP	NO
208	Flavitalea	Root rot disease incidence	-0.197	0.612	WNS	NO
209	CL500-3	Root rot disease incidence	0.757	0.018	RP	NO
210	Actinokineospora	Root rot disease incidence	0.057	0.884	WS	NO
211	Halocella	Root rot disease incidence	-0.396	0.292	RNP	NO
212	Conexibacter	Root rot disease incidence	-0.649	0.059	RNP	NO
213	Reichenbachiella	Root rot disease incidence	-0.625	0.072	RNP	NO
214	Peredibacter	Root rot disease incidence	0.049	0.9	WS	NO
215	Allocatelliglobosispora	Root rot disease incidence	0.265	0.491	MP	NO
216	Taibaiella	Root rot disease incidence	0.387	0.304	WNS	NO
217	Subsaxibacter	Root rot disease incidence	0.55	0.125	RNN	NO
218	Thermoactinomyces	Root rot disease incidence	-0.588	0.096	RNP	NO
219	Caldicoprobacter	Root rot disease incidence	-0.606	0.083	RNP	NO
220	Demequina	Root rot disease incidence	0.137	0.725	IP	NO
221	Lysinibacillus	Root rot disease incidence	-0.533	0.14	WNS	NO
222	Chryseoglobus	Root rot disease incidence	0.282	0.463	MP	NO
223	Nonomuraea	Root rot disease incidence	-0.128	0.743	WNS	NO
224	Porphyrobacter	Root rot disease incidence	0.693	0.038	RP	NO
225	Cytophaga	Root rot disease incidence	-0.094	0.809	RNP	NO
226	Haloplasma	Root rot disease incidence	-0.417	0.265	RNP	NO
227	Allokutzneria	Root rot disease incidence	0.181	0.641	RNN	NO
228	Pseudospirillum	Root rot disease incidence	0.092	0.813	WNS	NO
229	Candidatus Microthrix	Root rot disease incidence	0.197	0.611	IP	NO
230	Oligoflexus	Root rot disease incidence	0.038	0.922	WNS	NO
231	Acidothermus	Root rot disease incidence	0.33	0.385	RNN	NO
232	Thermobacillus	Root rot disease incidence	-0.56	0.117	RNP	NO
233	Pseudofulvimonas	Root rot disease incidence	0.233	0.547	WNS	NO
234	Pseudosphingobacterium	Root rot disease incidence	0.126	0.747	MP	NO
235	Pseudoclavibacter	Root rot disease incidence	-0.247	0.521	WS	NO
236	Nibribacter	Root rot disease incidence	-0.419	0.262	RNP	NO
237	Owenweeksia	Root rot disease incidence	0.095	0.808	WS	NO
238	Marinoscillum	Root rot disease incidence	0.012	0.975	WS	NO
239	Thalassospira	Root rot disease incidence	0.551	0.124	IP	NO
240	Ruminiclostridium 1	Root rot disease incidence	-0.722	0.028	RN	NO
241	Arcicella	Root rot disease incidence	0.595	0.091	IP	NO
242	Rhodobacter	Root rot disease incidence	-0.234	0.545	WS	NO
243	Solanum melongena (eggplant)	Root rot disease incidence	-0.417	0.264	WNS	NO
244	Nordella	Root rot disease incidence	-0.396	0.291	WNS	NO
245	Gelria	Root rot disease incidence	-0.606	0.084	RNP	NO
246	Thalassobaculum	Root rot disease incidence	0.133	0.732	WS	NO
247	Luteolibacter	Root rot disease incidence	0.652	0.057	WNS	NO
248	Ruminiclostridium	Root rot disease incidence	-0.513	0.157	WNS	NO
249	Frateuria	Root rot disease incidence	0.099	0.8	MP	NO
250	Actinophytocola	Root rot disease incidence	0.215	0.578	MP	NO
251	Solanum torvum	Root rot disease incidence	-0.246	0.524	WNS	NO
252	Ramlibacter	Root rot disease incidence	-0.045	0.909	MP	NO
253	Amaricoccus	Root rot disease incidence	-0.231	0.549	WS	NO
254	Anaeromyxobacter	Root rot disease incidence	-0.197	0.611	WNS	NO
255	Leadbetterella	Root rot disease incidence	0.492	0.178	WNS	NO
256	Truepera	Root rot disease incidence	-0.183	0.638	WNS	NO
257	Luedemannella	Root rot disease incidence	-0.437	0.24	WNS	NO
258	Xylophilus	Root rot disease incidence	0.345	0.363	MP	NO
259	Planosporangium	Root rot disease incidence	0.34	0.37	WNS	NO
260	Tabrizicola	Root rot disease incidence	-0.537	0.136	RPN	NO
261	Longispora	Root rot disease incidence	-0.151	0.699	WS	NO
262	Agromyces	Root rot disease incidence	-0.183	0.638	WNS	NO
263	Candidatus Nitrotoga	Root rot disease incidence	0.128	0.742	WNS	NO
264	Ruminococcaceae UCG-012	Root rot disease incidence	-0.542	0.131	WNS	NO
265	Inquilinus	Root rot disease incidence	0.26	0.499	WNS	NO
266	Tumebacillus	Root rot disease incidence	0.003	0.994	WS	NO
267	marine group	Root rot disease incidence	-0.029	0.942	WS	NO
268	Paludibacterium	Root rot disease incidence	-0.271	0.48	WNS	NO
269	Lachnoclostridium	Root rot disease incidence	-0.044	0.911	WNS	NO
270	Cohnella	Root rot disease incidence	-0.799	0.01	WNS	NO
271	Bdellovibrio	Root rot disease incidence	-0.025	0.949	WS	NO
272	Fontimonas	Root rot disease incidence	0.12	0.758	WS	NO
273	Vitellibacter	Root rot disease incidence	0.275	0.473	WNS	NO
274	Nitrosococcus	Root rot disease incidence	0.197	0.611	WNS	NO
275	Corynebacterium 1	Root rot disease incidence	-0.415	0.267	WNS	NO
276	Euzebya	Root rot disease incidence	0.162	0.678	RNN	NO
277	Nubsella	Root rot disease incidence	0.197	0.611	RNN	NO
278	Nevskia	Root rot disease incidence	-0.614	0.078	WNS	NO
279	Fictibacillus	Root rot disease incidence	-0.087	0.823	WNS	NO
280	Byssovorax	Root rot disease incidence	-0.091	0.816	WNS	NO
281	Phyllobacterium	Root rot disease incidence	0.139	0.722	MP	NO
282	Janthinobacterium	Root rot disease incidence	-0.169	0.664	WNS	NO
283	Saccharothrix	Root rot disease incidence	-0.063	0.873	WS	NO
284	Tistlia	Root rot disease incidence	0.106	0.786	WNS	NO
285	Beggiatoa	Root rot disease incidence	-0.23	0.552	WS	NO
286	Prototheca wickerhamii	Root rot disease incidence	0.141	0.717	WNS	NO
287	Parasegetibacter	Root rot disease incidence	0.116	0.767	WNS	NO
288	Terrabacter	Root rot disease incidence	-0.183	0.638	RPN	NO
289	Nitriliruptor	Root rot disease incidence	0.078	0.841	WS	NO
290	Isosphaera	Root rot disease incidence	0.118	0.763	WNS	NO
291	Aureispira	Root rot disease incidence	0.432	0.246	WS	NO
292	Pseudoxanthobacter	Root rot disease incidence	0.516	0.155	RPP	NO
293	Azospirillum	Root rot disease incidence	0.396	0.292	IP	NO
294	Defluviimonas	Root rot disease incidence	-0.168	0.666	WNS	NO
295	Denitromonas	Root rot disease incidence	-0.535	0.138	RNP	NO
296	Xenophilus	Root rot disease incidence	0.157	0.686	MP	NO
297	Schlesneria	Root rot disease incidence	-0.01	0.979	WNS	NO
298	Brevibacillus	Root rot disease incidence	-0.152	0.696	WS	NO
299	Yonghaparkia	Root rot disease incidence	-0.145	0.71	WNS	NO
300	Asteroleplasma	Root rot disease incidence	0.455	0.218	IP	NO
301	Microvirga	Root rot disease incidence	-0.794	0.011	WNS	NO
302	Thermaerobacter	Root rot disease incidence	-0.653	0.057	WNS	NO
303	Verrucomicrobium	Root rot disease incidence	0.735	0.024	RP	NO
304	Croceibacter	Root rot disease incidence	-0.154	0.693	WNS	NO
305	Cellvibrio	Root rot disease incidence	0.123	0.752	WNS	NO
306	Intrasporangium	Root rot disease incidence	0.266	0.49	WNS	NO
307	Vulgatibacter	Root rot disease incidence	0.531	0.142	WNS	NO
308	Starkeya	Root rot disease incidence	-0.32	0.401	WNS	NO
309	Sediminibacterium	Root rot disease incidence	-0.647	0.059	RNP	NO
310	Desulfitobacterium	Root rot disease incidence	0.117	0.764	WNS	NO
311	Methylobacterium	Root rot disease incidence	0.146	0.709	WNS	NO
312	Paracocccus	Root rot disease incidence	-0.281	0.463	WNS	NO
313	Hymenobacter	Root rot disease incidence	-0.831	0.005	RN	NO
314	Caldalkalibacillus	Root rot disease incidence	-0.71	0.032	WNS	NO
315	Gillisia	Root rot disease incidence	0.065	0.868	WNS	NO
316	Trichococcus	Root rot disease incidence	0.446	0.229	WNS	NO
317	Enterococcus	Root rot disease incidence	0.539	0.134	IP	NO
318	Chthonomonas	Root rot disease incidence	0.413	0.269	WNS	NO
319	Edaphobacter	Root rot disease incidence	-0.162	0.676	WNS	NO
320	Methylorosula	Root rot disease incidence	-0.534	0.139	WNS	NO
321	Aquabacterium	Root rot disease incidence	0.4	0.286	WNS	NO
322	Tamlana	Root rot disease incidence	0.267	0.488	WS	NO
323	Pelotomaculum	Root rot disease incidence	-0.374	0.321	RNP	NO
324	Dactylosporangium	Root rot disease incidence	-0.576	0.104	WNS	NO
325	Candidatus Paenicardinium	Root rot disease incidence	-0.44	0.235	RNP	NO
326	Alloactinosynnema	Root rot disease incidence	0.014	0.971	WNS	NO
327	Neochlamydia	Root rot disease incidence	-0.366	0.332	WNS	NO
328	Aequorivita	Root rot disease incidence	0.32	0.401	WNS	NO
329	Salinirepens	Root rot disease incidence	-0.692	0.039	WNS	NO
330	Nitratireductor	Root rot disease incidence	0.282	0.463	WNS	NO
331	Alterococcus	Root rot disease incidence	-0.194	0.617	WNS	NO
332	Actinomycetospora	Root rot disease incidence	0.045	0.908	WS	NO
333	Nicotiana otophora	Root rot disease incidence	-0.123	0.752	WNS	NO
334	Azotobacter	Root rot disease incidence	-0.517	0.154	WNS	NO
335	Chelatococcus	Root rot disease incidence	0.059	0.88	WNS	NO
336	Jatrophihabitans	Root rot disease incidence	-0.022	0.955	WS	NO
337	Tepidimicrobium	Root rot disease incidence	-0.348	0.359	WNS	NO
338	Lutispora	Root rot disease incidence	-0.38	0.313	WNS	NO
339	Haliscomenobacter	Root rot disease incidence	-0.45	0.224	RNP	NO
340	Propionibacterium	Root rot disease incidence	0.453	0.221	WNS	NO
341	Kocuria	Root rot disease incidence	-0.506	0.165	WNS	NO
342	GAL15	Root rot disease incidence	-0.425	0.254	RNP	NO
343	Flectobacillus	Root rot disease incidence	0.639	0.064	IP	NO
344	Solirubrobacter	Root rot disease incidence	0.498	0.172	WNS	NO
345	Rummeliibacillus	Root rot disease incidence	0.065	0.868	WNS	NO
346	Xylochloris irregularis	Root rot disease incidence	-0.334	0.38	WS	NO
347	Nakamurella	Root rot disease incidence	-0.039	0.922	WS	NO
348	Bordetella	Root rot disease incidence	0.667	0.05	WNS	NO
349	Barnesiella	Root rot disease incidence	0.664	0.051	WNS	NO
350	Faecalibacterium	Root rot disease incidence	-0.158	0.685	WNS	NO
351	Pelagibius	Root rot disease incidence	-0.406	0.278	WNS	NO
352	Dethiobacter	Root rot disease incidence	-0.758	0.018	WNS	NO
353	Rickettsia	Root rot disease incidence	0.102	0.795	WNS	NO
354	Tepidanaerobacter	Root rot disease incidence	0.074	0.85	WS	NO
355	Nitrolancea	Root rot disease incidence	0.094	0.809	WNS	NO
356	Planotetraspora	Root rot disease incidence	-0.521	0.151	WNS	NO
357	Amycolatopsis	Root rot disease incidence	-0.256	0.506	WNS	NO
358	Aeribacillus	Root rot disease incidence	-0.502	0.168	WNS	NO
359	Aquincola	Root rot disease incidence	0.107	0.784	WS	NO
360	Constrictibacter	Root rot disease incidence	0.435	0.242	WNS	NO
361	Actinomadura	Root rot disease incidence	-0.61	0.081	WNS	NO
362	Actinocorallia	Root rot disease incidence	0.329	0.387	WNS	NO
363	Ekhidna	Root rot disease incidence	0.125	0.749	WNS	NO
364	Rubellimicrobium	Root rot disease incidence	0.116	0.766	WNS	NO
365	Micrococcus	Root rot disease incidence	-0.317	0.406	RNP	NO
366	Nocardia	Root rot disease incidence	-0.048	0.902	WNS	NO
367	Solibacillus	Root rot disease incidence	-0.164	0.673	WNS	NO
368	Acaryochloris	Root rot disease incidence	-0.306	0.423	WS	NO
369	Skermania	Root rot disease incidence	0.32	0.402	WNS	NO
370	Bacteroides	Root rot disease incidence	0.321	0.4	IP	NO
371	Rhodocytophaga	Root rot disease incidence	0.677	0.045	WNS	NO
372	Desulfosporosinus	Root rot disease incidence	0.328	0.388	WNS	NO
373	Haloactinopolyspora	Root rot disease incidence	0.341	0.369	MP	NO
374	Aquimonas	Root rot disease incidence	-0.158	0.685	WNS	NO
375	Arcticibacter	Root rot disease incidence	0.024	0.952	WS	NO
376	endosymbiont of Acanthamoeba sp.	Root rot disease incidence	0.052	0.895	WS	NO
377	Staphylococcus	Root rot disease incidence	-0.026	0.948	WNS	NO
378	Leptothrix	Root rot disease incidence	0.077	0.844	WS	NO
379	Sedimentibacter	Root rot disease incidence	-0.501	0.17	WNS	NO
380	Ruminococcaceae UCG-014	Root rot disease incidence	-0.437	0.24	WNS	NO
381	Thiohalophilus	Root rot disease incidence	-0.474	0.197	WNS	NO
382	Alicyclobacillus	Root rot disease incidence	-0.083	0.833	WNS	NO
383	Castellaniella	Root rot disease incidence	-0.376	0.319	WNS	NO
384	Exiguobacterium	Root rot disease incidence	-0.284	0.459	WNS	NO
385	Janibacter	Root rot disease incidence	0.049	0.9	WNS	NO
386	Subdoligranulum	Root rot disease incidence	0.449	0.226	WNS	NO
387	Methylohalomonas	Root rot disease incidence	0.136	0.727	WNS	NO
388	Diaminobutyricimonas	Root rot disease incidence	-0.527	0.145	WNS	NO
389	Gracilibacter	Root rot disease incidence	-0.342	0.368	WNS	NO
390	Azospira	Root rot disease incidence	0.194	0.617	MP	NO
391	Candidatus Protochlamydia	Root rot disease incidence	-0.474	0.197	RNP	NO
392	Ammoniibacillus	Root rot disease incidence	-0.484	0.187	WNS	NO
393	Sporotomaculum	Root rot disease incidence	-0.386	0.305	WNS	NO
394	Syntrophaceticus	Root rot disease incidence	-0.748	0.02	RN	NO
395	Candidatus Amoebophilus	Root rot disease incidence	0.058	0.883	WNS	NO
396	Agaricicola	Root rot disease incidence	0.165	0.67	WNS	NO
397	Anoxybacillus	Root rot disease incidence	-0.351	0.354	WNS	NO
398	Rhodomicrobium	Root rot disease incidence	-0.3	0.433	WNS	NO
399	Polynucleobacter	Root rot disease incidence	-0.484	0.187	RNP	NO
400	Caldibacillus	Root rot disease incidence	-0.321	0.4	WNS	NO
401	Syntrophomonas	Root rot disease incidence	-0.206	0.594	WNS	NO
402	Phaeodactylum tricornutum	Root rot disease incidence	0.318	0.404	WNS	NO
403	Alistipes	Root rot disease incidence	0.13	0.739	WS	NO
404	Thermoflavimicrobium	Root rot disease incidence	-0.304	0.426	WNS	NO
405	Rikenella	Root rot disease incidence	0.335	0.378	WNS	NO
406	Thermomonospora	Root rot disease incidence	-0.212	0.584	WNS	NO
407	Elstera	Root rot disease incidence	-0.211	0.587	WNS	NO
408	Thermincola	Root rot disease incidence	0	1	WNS	NO
409	Methylibium	Root rot disease incidence	0.037	0.925	WNS	NO
410	Boechera gunnisoniana	Root rot disease incidence	-0.289	0.45	WNS	NO
411	Atopostipes	Root rot disease incidence	0.231	0.55	WNS	NO
412	Ruminiclostridium 5	Root rot disease incidence	0.402	0.283	WNS	NO
413	Proteiniclasticum	Root rot disease incidence	-0.588	0.096	WNS	NO
414	Limnohabitans	Root rot disease incidence	-0.226	0.559	WNS	NO
415	Turneriella	Root rot disease incidence	-0.119	0.76	RNP	NO
416	Okibacterium	Root rot disease incidence	-0.023	0.953	WNS	NO
417	Candidatus Methylacidiphilum	Root rot disease incidence	-0.314	0.411	WNS	NO
418	Thermacetogenium	Root rot disease incidence	-0.085	0.828	WNS	NO
419	Oxobacter	Root rot disease incidence	0.078	0.841	WNS	NO
420	Garciella	Root rot disease incidence	-0.34	0.371	WNS	NO
421	Erysipelotrichaceae UCG-004	Root rot disease incidence	-0.409	0.274	WNS	NO
422	Rhodoblastus	Root rot disease incidence	-0.111	0.776	WNS	NO
423	Microlunatus	Root rot disease incidence	-0.085	0.828	WNS	NO
424	Cercis gigantea	Root rot disease incidence	-0.426	0.253	WNS	NO
425	Kibdelosporangium	Root rot disease incidence	-0.013	0.973	WS	NO
426	Quadrisphaera	Root rot disease incidence	-0.386	0.305	WNS	NO
427	Jiangella	Root rot disease incidence	0.246	0.523	MP	NO
428	Ensifer	Root rot disease incidence	0.189	0.627	WNS	NO
429	Herbiconiux	Root rot disease incidence	0.276	0.471	WNS	NO
430	Roseimicrobium	Root rot disease incidence	0.349	0.357	MP	NO
431	Craurococcus	Root rot disease incidence	-0.603	0.086	WNS	NO
432	Chthoniobacter	Root rot disease incidence	-0.637	0.065	WNS	NO
433	Prosthecobacter	Root rot disease incidence	-0.249	0.518	WS	NO
434	Blastococcus	Root rot disease incidence	0.394	0.295	WNS	NO
435	Saccharopolyspora	Root rot disease incidence	-0.289	0.451	WNS	NO
436	Clostridium sensu stricto 12	Root rot disease incidence	-0.352	0.352	WNS	NO
437	Dyella	Root rot disease incidence	-0.28	0.466	RNP	NO
438	Syntrophobacter	Root rot disease incidence	0.102	0.794	WNS	NO
439	Salinimicrobium	Root rot disease incidence	-0.485	0.186	WNS	NO
440	Clostridium sensu stricto 7	Root rot disease incidence	-0.051	0.897	WNS	NO
441	Geminicoccus	Root rot disease incidence	0.201	0.603	WNS	NO
442	Lihuaxuella	Root rot disease incidence	-0.326	0.392	WNS	NO
443	Oscillatoria	Root rot disease incidence	0.102	0.794	WNS	NO
444	Acinetobacter	Root rot disease incidence	-0.01	0.98	WNS	NO
445	Cellulosimicrobium	Root rot disease incidence	0.067	0.864	WNS	NO
446	Vogesella	Root rot disease incidence	0.657	0.054	IP	NO
447	Effusibacillus	Root rot disease incidence	-0.076	0.847	WNS	NO
448	Aquipuribacter	Root rot disease incidence	-0.067	0.864	WNS	NO
449	Crossiella	Root rot disease incidence	0.424	0.255	WNS	NO
450	Tuberibacillus	Root rot disease incidence	0.134	0.731	WNS	NO
451	Papillibacter	Root rot disease incidence	-0.328	0.389	WNS	NO
452	Defluviitalea	Root rot disease incidence	-0.603	0.086	WNS	NO
453	Geobacter	Root rot disease incidence	-0.263	0.495	WNS	NO
454	Mycetocola	Root rot disease incidence	-0.529	0.143	WNS	NO
455	Tepidimonas	Root rot disease incidence	-0.673	0.047	WNS	NO
456	Gordonia	Root rot disease incidence	-0.603	0.086	WNS	NO
457	Terriglobus	Root rot disease incidence	0.34	0.371	WNS	NO
458	Longilinea	Root rot disease incidence	0.127	0.745	WNS	NO
459	Pigmentiphaga	Root rot disease incidence	0.01	0.98	MP	NO
460	Ornatilinea	Root rot disease incidence	0.054	0.89	WNS	NO
461	Orientia	Root rot disease incidence	-0.165	0.672	WNS	NO
462	Ornithinimicrobium	Root rot disease incidence	-0.532	0.14	WNS	NO
463	Desulfitibacter	Root rot disease incidence	-0.659	0.053	WNS	NO
464	Veillonella	Root rot disease incidence	0.639	0.064	WNS	NO
465	Zymomonas	Root rot disease incidence	0.412	0.271	WNS	NO
466	Candidatus Competibacter	Root rot disease incidence	0.639	0.064	WNS	NO
467	Candidatus Tremblaya	Root rot disease incidence	0.639	0.064	WNS	NO
468	Hamadaea	Root rot disease incidence	0.014	0.972	WNS	NO
469	Pantoea	Root rot disease incidence	0.639	0.064	WNS	NO
470	Anaerospora	Root rot disease incidence	0.639	0.064	WNS	NO
471	Rickettsiella	Root rot disease incidence	0.23	0.552	WNS	NO
472	Dysgonomonas	Root rot disease incidence	0.15	0.699	WNS	NO
473	Holophaga	Root rot disease incidence	0.021	0.957	WNS	NO
474	Smithella	Root rot disease incidence	0.127	0.745	MP	NO
475	Hydrocarboniphaga	Root rot disease incidence	0.161	0.679	WNS	NO
476	Brassicibacter	Root rot disease incidence	-0.144	0.712	WNS	NO
477	Ruminococcaceae UCG-010	Root rot disease incidence	-0.681	0.043	WNS	NO
478	Telmatobacter	Root rot disease incidence	-0.415	0.266	WNS	NO
479	Laceyella	Root rot disease incidence	-0.342	0.368	WNS	NO
480	Brachybacterium	Root rot disease incidence	0.323	0.397	WNS	NO
481	Dehalobacter	Root rot disease incidence	0.149	0.702	WNS	NO
482	Mesostigma viride	Root rot disease incidence	0.237	0.539	WNS	NO
483	Enterobacter	Root rot disease incidence	0.323	0.397	WNS	NO
484	Oerskovia	Root rot disease incidence	0.08	0.838	WNS	NO
485	Thermoanaerobacterium	Root rot disease incidence	0.235	0.543	WNS	NO
486	Salana	Root rot disease incidence	0.335	0.378	WS	NO
487	Magnetospira	Root rot disease incidence	-0.034	0.93	WNS	NO
488	[Eubacterium] coprostanoligenes group	Root rot disease incidence	-0.143	0.713	WNS	NO
489	Cupriavidus	Root rot disease incidence	-0.527	0.145	WNS	NO
490	Aureimonas	Root rot disease incidence	-0.482	0.189	WNS	NO
491	Thermus	Root rot disease incidence	-0.44	0.236	WNS	NO
492	Kineosporia	Root rot disease incidence	-0.04	0.918	WNS	NO
493	Frankia	Root rot disease incidence	-0.145	0.711	WNS	NO
494	Cryptosporangium	Root rot disease incidence	-0.008	0.985	WNS	NO
495	Andalucia godoyi	Root rot disease incidence	-0.325	0.393	RNP	NO
496	Thermobifida	Root rot disease incidence	-0.686	0.041	WNS	NO
497	Porticoccus	Root rot disease incidence	-0.008	0.983	WNS	NO
498	Acidaminobacter	Root rot disease incidence	0.639	0.064	WNS	NO
499	Salinispira	Root rot disease incidence	0.243	0.529	WNS	NO
500	Sulfuritalea	Root rot disease incidence	0.629	0.069	IP	NO
501	Acidiphilium	Root rot disease incidence	0.639	0.064	WNS	NO
502	Sporobacter	Root rot disease incidence	0.639	0.064	WNS	NO
503	Roseateles	Root rot disease incidence	-0.008	0.983	WNS	NO
504	Kyrpidia	Root rot disease incidence	-0.294	0.442	WNS	NO
505	vadinBC27 wastewater-sludge group	Root rot disease incidence	-0.396	0.292	WNS	NO
506	Terracoccus	Root rot disease incidence	0.476	0.195	WNS	NO
507	BD1-7 clade	Root rot disease incidence	-0.447	0.228	WNS	NO
508	Sulfobacillus	Root rot disease incidence	0.017	0.965	WNS	NO
509	Neisseria	Root rot disease incidence	0.321	0.4	WNS	NO
510	mixed culture isolate koll6	Root rot disease incidence	-0.377	0.317	WNS	NO
511	Georgenia	Root rot disease incidence	-0.022	0.956	WNS	NO
512	Knoellia	Root rot disease incidence	-0.256	0.507	WNS	NO
513	Leifsonia	Root rot disease incidence	0.086	0.826	WNS	NO
514	Deinococcus	Root rot disease incidence	-0.2	0.607	WS	NO
515	Afifella	Root rot disease incidence	-0.191	0.622	WNS	NO
516	Meganema	Root rot disease incidence	0.025	0.949	WNS	NO
517	Candidatus Metachlamydia	Root rot disease incidence	0.481	0.19	WNS	NO
518	Candidimonas	Root rot disease incidence	-0.57	0.109	WNS	NO
519	Rahnella	Root rot disease incidence	0.102	0.794	WNS	NO
520	Paenisporosarcina	Root rot disease incidence	0.047	0.905	WNS	NO
521	Methylophaga	Root rot disease incidence	-0.355	0.348	WNS	NO
522	Ruminofilibacter	Root rot disease incidence	0.081	0.836	WNS	NO
523	Propionivibrio	Root rot disease incidence	-0.043	0.912	WNS	NO
524	Williamsia	Root rot disease incidence	-0.24	0.533	WNS	NO
525	Dechloromonas	Root rot disease incidence	0.356	0.347	WNS	NO
526	Sneathia	Root rot disease incidence	-0.043	0.912	WNS	NO
527	Actinotalea	Root rot disease incidence	0.712	0.032	WNS	NO
528	C1-B045	Root rot disease incidence	0.089	0.821	WNS	NO
529	Armatimonas	Root rot disease incidence	0.248	0.521	WNS	NO
530	Streptococcus	Root rot disease incidence	0.489	0.181	WNS	NO
531	Silanimonas	Root rot disease incidence	-0.309	0.418	WNS	NO
532	Candidatus Nitrososphaera	Root rot disease incidence	-0.372	0.324	WNS	NO
533	Frigoribacterium	Root rot disease incidence	0.014	0.972	WNS	NO
534	Actinospica	Root rot disease incidence	0.31	0.416	WNS	NO
535	Oscillochloris	Root rot disease incidence	-0.244	0.526	WNS	NO
536	Piscinibacter	Root rot disease incidence	0.197	0.611	WNS	NO
537	Albidiferax	Root rot disease incidence	0.362	0.338	WS	NO
538	Curtobacterium	Root rot disease incidence	0.001	0.999	WNS	NO
539	Candidatus Endoecteinascidia	Root rot disease incidence	0.197	0.611	WNS	NO
540	Tardiphaga	Root rot disease incidence	0.388	0.302	WNS	NO
541	Persicaria minor	Root rot disease incidence	0.334	0.38	WNS	NO
542	Cloacibacterium	Root rot disease incidence	-0.333	0.381	WNS	NO
543	Haliea	Root rot disease incidence	-0.442	0.233	WNS	NO
544	Litorilinea	Root rot disease incidence	-0.458	0.216	WNS	NO
545	Halomonas	Root rot disease incidence	-0.233	0.547	WS	NO
546	Linum usitatissimum (flax)	Root rot disease incidence	-0.704	0.034	WNS	NO
547	Hydrotalea	Root rot disease incidence	-0.331	0.384	WNS	NO
548	Mangroviflexus	Root rot disease incidence	-0.049	0.9	WNS	NO
549	Falsirhodobacter	Root rot disease incidence	0.217	0.574	WNS	NO
550	Rhodoligotrophos	Root rot disease incidence	0.131	0.737	WNS	NO
551	Arthronema	Root rot disease incidence	0.127	0.745	WNS	NO
552	OM43 clade	Root rot disease incidence	0.219	0.571	WNS	NO
553	Acetivibrio	Root rot disease incidence	0.127	0.745	WNS	NO
554	Parapusillimonas	Root rot disease incidence	0.194	0.617	MP	NO
555	Galbitalea	Root rot disease incidence	-0.031	0.937	WNS	NO
556	Denitratisoma	Root rot disease incidence	0.099	0.799	WNS	NO
557	Rhodopseudomonas	Root rot disease incidence	0.089	0.821	WNS	NO
558	Paucibacter	Root rot disease incidence	-0.046	0.907	WNS	NO
559	Salimesophilobacter	Root rot disease incidence	-0.603	0.086	WNS	NO
560	Granulicella	Root rot disease incidence	-0.423	0.256	WNS	NO
561	Clostridium sensu stricto 13	Root rot disease incidence	-0.119	0.761	WNS	NO
562	Blautia	Root rot disease incidence	-0.143	0.713	WNS	NO
563	[Eubacterium] hallii group	Root rot disease incidence	-0.289	0.451	WNS	NO
564	Simiduia	Root rot disease incidence	0.019	0.961	WNS	NO
565	Ruminococcaceae UCG-009	Root rot disease incidence	0.102	0.794	WNS	NO
566	Tistrella	Root rot disease incidence	0.102	0.794	WNS	NO
567	Ruminococcaceae NK4A214 group	Root rot disease incidence	-0.291	0.448	WNS	NO
568	Methyloceanibacter	Root rot disease incidence	0.087	0.825	WS	NO
569	Gardnerella	Root rot disease incidence	0.102	0.794	WNS	NO
570	Candidatus Riegeria	Root rot disease incidence	0.653	0.057	WNS	NO
571	Phascolarctobacterium	Root rot disease incidence	0.619	0.076	WNS	NO
572	Alkaliflexus	Root rot disease incidence	0.682	0.043	WNS	NO
573	Sideroxydans	Root rot disease incidence	0.115	0.769	WNS	NO
574	Thioalkalispira	Root rot disease incidence	-0.004	0.993	WS	NO
575	Cellulomonas	Root rot disease incidence	0.418	0.263	WNS	NO
576	Nitrobacter	Root rot disease incidence	0.686	0.041	WNS	NO
577	Skermanella	Root rot disease incidence	0.125	0.748	WNS	NO
578	Friedmanniella	Root rot disease incidence	-0.05	0.897	WNS	NO
579	Dehalobacterium	Root rot disease incidence	-0.018	0.964	WNS	NO
580	Paucimonas	Root rot disease incidence	-0.566	0.112	WNS	NO
581	Geodermatophilus	Root rot disease incidence	-0.332	0.383	WNS	NO
582	Anaerotruncus	Root rot disease incidence	-0.279	0.467	WNS	NO
583	Rubritepida	Root rot disease incidence	-0.289	0.451	WNS	NO
584	Hephaestia	Root rot disease incidence	0.23	0.552	WNS	NO
585	Tepidicella	Root rot disease incidence	0.211	0.586	WNS	NO
586	Caedibacter	Root rot disease incidence	0.373	0.323	WNS	NO
587	Urania-1B-19 marine sediment group	Root rot disease incidence	0.357	0.346	WNS	NO
588	Neorhizobium	Root rot disease incidence	-0.144	0.711	WNS	NO
589	Thiohalomonas	Root rot disease incidence	0.284	0.458	WNS	NO
590	Tsukamurella	Root rot disease incidence	0.418	0.263	WNS	NO
591	Polycladomyces	Root rot disease incidence	-0.227	0.558	WNS	NO
592	Ruminococcaceae V9D2013 group	Root rot disease incidence	-0.099	0.799	WNS	NO
593	Shimazuella	Root rot disease incidence	0.074	0.849	WNS	NO
594	Smaragdicoccus	Root rot disease incidence	-0.135	0.73	WNS	NO
595	Peptoclostridium	Root rot disease incidence	0.33	0.386	WNS	NO
596	Pelagibacterium	Root rot disease incidence	-0.405	0.279	WNS	NO
597	Streptosporangium	Root rot disease incidence	-0.272	0.48	WNS	NO
598	Myxococcus	Root rot disease incidence	-0.082	0.833	WNS	NO
599	Derxia	Root rot disease incidence	-0.631	0.068	WNS	NO
600	Gemella	Root rot disease incidence	-0.093	0.813	WNS	NO
601	Azohydromonas	Root rot disease incidence	-0.098	0.803	WNS	NO
602	Kineococcus	Root rot disease incidence	-0.103	0.793	WNS	NO
603	Desulfurispora	Root rot disease incidence	-0.714	0.031	WNS	NO
604	Candidatus Cardinium	Root rot disease incidence	-0.221	0.568	WNS	NO
605	Pasteuria	Root rot disease incidence	-0.023	0.954	WNS	NO
606	Soehngenia	Root rot disease incidence	-0.502	0.169	WNS	NO
607	Thauera	Root rot disease incidence	-0.099	0.799	WNS	NO
608	Moorella	Root rot disease incidence	-0.493	0.178	WNS	NO
609	Family XIII UCG-002	Root rot disease incidence	-0.502	0.169	WNS	NO
610	Candidatus Desulforudis	Root rot disease incidence	-0.1	0.797	WNS	NO
611	Angustibacter	Root rot disease incidence	-0.445	0.23	WNS	NO
612	Waddlia	Root rot disease incidence	0.077	0.843	WNS	NO
613	hgcI clade	Root rot disease incidence	0.102	0.794	WS	NO
614	Hazenella	Root rot disease incidence	-0.22	0.569	WNS	NO
615	Pseudobacteroides	Root rot disease incidence	0.097	0.804	WNS	NO
616	Candidatus Planktophila	Root rot disease incidence	-0.293	0.444	WNS	NO
617	Criblamydia	Root rot disease incidence	-0.431	0.247	WNS	NO
618	Rhodoferax	Root rot disease incidence	0.337	0.375	WNS	NO
619	Planomicrobium	Root rot disease incidence	0.175	0.653	WNS	NO
620	Ferritrophicum	Root rot disease incidence	0.29	0.45	WNS	NO
621	Kroppenstedtia	Root rot disease incidence	0.077	0.843	WNS	NO
622	Thermanaeromonas	Root rot disease incidence	0.077	0.844	WNS	NO
623	Ruminococcaceae UCG-013	Root rot disease incidence	0.335	0.378	WNS	NO
624	Sporacetigenium	Root rot disease incidence	0.234	0.545	WNS	NO
625	Granulicoccus	Root rot disease incidence	0.288	0.452	WNS	NO
626	Lachnospiraceae NK4A136 group	Root rot disease incidence	0.168	0.666	WNS	NO
627	Pseudaminobacter	Root rot disease incidence	-0.03	0.94	WNS	NO
628	Tissierella	Root rot disease incidence	-0.286	0.456	WNS	NO
629	Acidobacterium	Root rot disease incidence	0.126	0.747	WNS	NO
630	Anaerobacillus	Root rot disease incidence	-0.246	0.523	WNS	NO
631	Aquabacter	Root rot disease incidence	-0.139	0.722	WNS	NO
632	Microbispora	Root rot disease incidence	-0.387	0.303	WNS	NO
633	Lachnospiraceae UCG-006	Root rot disease incidence	-0.245	0.524	WNS	NO
634	Photorhabdus	Root rot disease incidence	-0.676	0.046	WNS	NO
635	Citrobacter	Root rot disease incidence	-0.026	0.946	WNS	NO
636	Schlegelella	Root rot disease incidence	-0.701	0.036	WNS	NO
637	Thermobispora	Root rot disease incidence	-0.603	0.086	RNP	NO
638	Francisella	Root rot disease incidence	-0.366	0.333	WNS	NO
639	Hydrogenophilus	Root rot disease incidence	-0.632	0.068	WNS	NO
640	Pleomorphomonas	Root rot disease incidence	-0.247	0.522	WNS	NO
641	Rhodopila	Root rot disease incidence	0.038	0.922	WNS	NO
642	Vagococcus	Root rot disease incidence	-0.043	0.912	WS	NO
643	Ruminococcus 1	Root rot disease incidence	0	1	WNS	NO
644	Roseococcus	Root rot disease incidence	0.064	0.87	WNS	NO
645	Methylocella	Root rot disease incidence	0.424	0.255	WNS	NO
646	Shuttleworthia	Root rot disease incidence	0.293	0.444	WNS	NO
647	NS10 marine group	Root rot disease incidence	0.291	0.447	WNS	NO
648	Candidatus Arthromitus	Root rot disease incidence	-0.144	0.712	WNS	NO
649	Thermicanus	Root rot disease incidence	0.349	0.357	WNS	NO
650	Phycisphaera	Root rot disease incidence	0.221	0.567	WNS	NO
