# Supplementary material for: Moisture Controls the Suppression of Panax notoginseng Root Rot Disease by Indigenous Bacterial Communities
Source: mSystems. 2022 Aug 24;7(5):e00418-22. doi: 10.1128/msystems.00418-22 (PMC9600642; doi:10.1128/msystems.00418-22)
Supplement: TABLE S2 [file msystems.00418-22-s0007.xlsx]

## Sheet: Table S2
Table S2A: Number of reads and alpha-diversity indices from Illumina sequencing of the 16S rRNA gene from rhizosphere soil
Sample ID	Raw PE	Raw Tags	Clean Tags	Effective Tags	OTUs	Observed_species	Shannon index	Simpson index	Chao1	Coverage
Group1a	85591	81136	80621	75966	6100	4960	9.67105	0.995777	5912.51	0.978936
Group1b	62186	59344	58988	57868	4423	4423	9.47746	0.995482	6172.58	0.976619
Group1c	93171	88334	87775	79829	7086	5756	9.87092	0.996042	7006.04	0.973866
Group2a	74195	70355	69879	68109	5012	5012	9.39181	0.994555	8574.06	0.966753
Group2b	67777	64525	64130	63671	4258	4258	9.43677	0.995761	6312.51	0.976372
Group2c	70961	67402	66981	66415	4449	4449	9.47135	0.995854	6889.34	0.973953
Group3a	77178	73630	73197	69716	6534	6534	9.98866	0.996605	10597.1	0.956308
Group3b	68863	65506	65108	64723	4756	4756	9.65184	0.995848	7064.46	0.973562
Group3c	58495	55559	55180	54569	4638	4638	9.7657	0.99646	6011.18	0.978227
Group4a	82845	78399	77878	77439	5258	4418	9.79654	0.996782	5188.99	0.983427
Group4b	82594	78250	77721	76336	5880	4923	9.9614	0.996935	5785.99	0.981443
Group4c	66688	63364	62934	62530	4895	4895	9.89823	0.997034	7053.14	0.973634
Group5a	73405	69656	69243	69007	4979	4979	9.81261	0.99653	7359.65	0.97249
Group5b	77836	73789	73260	72643	5276	4425	9.71073	0.995804	5183.8	0.983862
Group5c	84754	80134	79667	79274	5359	4492	9.74927	0.995767	5191.5	0.983992
Group6a	103096	98133	97481	93482	7778	6236	10.2	0.996681	7793.89	0.970447
Group6b	65914	62629	62257	62076	4836	4836	9.74701	0.995762	6528.74	0.976256
Group6c	60667	57398	57032	56564	4906	4906	9.89819	0.996347	6399.55	0.976923
Group7a	86916	82788	82292	82089	5376	4590	9.84114	0.996242	5323.02	0.983717
Group7b	73847	70348	69968	69678	5238	4512	9.80569	0.995794	4747.9	0.989106
Group7c	105156	100374	99806	99543	5852	4785	9.82803	0.996325	5630.73	0.980733
Group8a	65512	62752	62372	62179	4824	4824	9.82547	0.996095	6303.73	0.977111
Group8b	93553	89608	89127	88892	5568	4660	9.81183	0.996392	5476.67	0.982225
Group8c	88089	84142	83633	83405	5604	4742	9.92842	0.996418	5512.05	0.982833
Group9a	52801	50277	50031	49953	4123	4123	9.61643	0.99558	4875.8	0.984847
Group9b	90199	85735	85200	84906	5234	4377	9.41222	0.990002	5135.47	0.983601
Group9c	90010	85892	85416	85088	5511	4613	9.78861	0.995631	5411.11	0.983109
Total	2102299	1999459	1987177	1955950	143753	130122	263.357	26.8885	169442	26.4044
MIN	52801	50277	50031	49953	4123	4123	9.39181	0.990002	4747.9	0.956308
MAX	105156	100374	99806	99543	7778	6534	10.2	0.997034	10597.1	0.989106
Average	77862.9	74054	73599.1	72442.6	5324.19	4819.33	9.75398	0.99587	6275.61	0.977939
Table S2B: Number of reads and alpha-diversity indices from Illumina sequencing of the ITS gene from rhizosphere soil
Sample ID	Raw PE	Raw Tags	Clean Tags	Effective Tags	OTUs	Observed_species	Shannon	Simpson	Chao1	Goods_coverage
Group1a	141228	134496	134044	133702	972	857	3.3025	0.722855	967.288	0.998054
Group1b	118442	113101	112233	112040	915	802	3.11792	0.669328	886.876	0.9984
Group1c	115976	111510	111094	110938	879	803	2.8534	0.629571	927.351	0.998107
Group2a	122858	118241	117576	117558	458	383	0.742668	0.16127	454.785	0.998881
Group2b	116099	111543	110851	110815	557	477	1.38728	0.307617	553.312	0.998839
Group2c	108620	104096	103434	103345	462	395	0.9553	0.197357	443.067	0.999027
Group3a	110975	106188	105226	105123	678	608	2.1827	0.476728	669.437	0.998818
Group3b	112994	108134	107120	107085	638	553	1.67013	0.33761	623.211	0.998787
Group3c	112318	106684	105169	105137	791	712	2.75584	0.561686	799.991	0.998546
Group4a	118433	113220	112242	112098	685	620	1.94855	0.424943	708.667	0.998609
Group4b	100607	96465	95778	95737	575	575	1.35108	0.259989	750.139	0.99796
Group4c	107109	102223	101191	101163	711	657	2.5875	0.500791	723.402	0.998807
Group5a	98515	94250	93327	93325	431	431	0.965288	0.184169	562.015	0.998609
Group5b	114999	108840	108009	107996	434	379	1.26303	0.257493	416.475	0.999299
Group5c	87926	84300	83540	83538	359	359	0.640018	0.113258	431.381	0.998996
Group6a	92495	85039	84115	84114	499	499	1.12474	0.200191	620.775	0.998619
Group6b	88306	79810	78945	78942	470	470	1.06253	0.181535	522.919	0.999069
Group6c	99971	90363	89143	89141	571	571	1.12367	0.182586	695.937	0.998525
Group7a	83925	80696	80011	80008	484	484	1.00471	0.168543	562.684	0.998828
Group7b	95534	91998	91391	91387	417	417	0.777929	0.142536	542.016	0.998703
Group7c	98721	93842	92871	92862	566	566	1.18991	0.21126	697.727	0.998305
Group8a	90678	86880	85454	85450	513	513	1.01934	0.176924	618.276	0.998671
Group8b	96138	91118	89636	89633	550	550	1.47926	0.261867	656.031	0.998776
Group8c	97121	91617	90094	90094	384	384	1.50301	0.261991	461.656	0.999257
Group9a	83219	77183	75183	75180	516	516	4.10586	0.780631	549.478	0.999414
Group9b	102098	97341	96845	96844	396	370	2.06552	0.398689	389.588	0.999613
Group9c	102238	94386	91750	91746	405	405	3.19269	0.621097	508.885	0.999226
Total	2817543	2673564	2646272	2645001	15316	14356	47.3724	9.39252	16743.4	26.9667
MIN	83219	77183	75183	75180	359	359	0.640018	0.113258	389.588	0.99796
MAX	141228	134496	134044	133702	972	857	4.10586	0.780631	967.288	0.999613
Average	104353	99020.9	98010.1	97963	567.259	531.704	1.75453	0.347871	620.125	0.998768
Table S2C: Difference analysis of the relative abundance of bacterial phyla among different soil moisture treatments
Number	phylum	P value	Significant	Average	Min	Max	Range	Fold	top 10 of relative abundance
1	Proteobacteria	3.61064182400817E-07*	Yes	0.517013	0.469964	0.588956	0.118992	1.2532	Yes
2	Acidobacteria	0.11798306789521	No	0.0943371	0.0806834	0.10276	0.0220766	1.27362	Yes
3	Actinobacteria	0.0138146090964129*	Yes	0.0838739	0.0632626	0.106104	0.0428415	1.6772	Yes
4	Bacteroidetes	9.09075900998863E-05*	Yes	0.0823751	0.0566439	0.118976	0.0623322	2.10042	Yes
5	Chloroflexi	0.000896337479301798*	Yes	0.0706677	0.0541158	0.0825002	0.0283844	1.52451	Yes
6	Gemmatimonadetes	3.06329969986783E-08*	Yes	0.0329178	0.0263812	0.0418822	0.015501	1.58758	Yes
7	Planctomycetes	0.0141911908008003*	Yes	0.0258422	0.0221755	0.0299006	0.0077251	1.34836	Yes
8	Cyanobacteria	3.37065643081592E-06*	Yes	0.0246516	0.0086237	0.0388872	0.0302635	4.50935	Yes
9	Firmicutes	5.99564400800797E-07*	Yes	0.0105458	0.00613179	0.0156351	0.0095033	2.54984	Yes
10	Microgenomates	2.42548168979365E-05*	Yes	0.00752795	0.00419372	0.0135221	0.00932841	3.22438	Yes
11	Verrucomicrobia	0.000312400072667836*	Yes	0.00816042	0.00591823	0.0107995	0.00488128	1.82479	No
12	Armatimonadetes	7.18859405405242E-05*	Yes	0.0037048	0.00221418	0.00453663	0.00232244	2.04889	No
13	Elusimicrobia	0.00427980945276019*	Yes	0.00336501	0.00183288	0.00403805	0.00220517	2.20312	No
14	Chlorobi	3.70458488255822E-05*	Yes	0.00309161	0.00233467	0.0040784	0.00174373	1.74688	No
15	Saccharibacteria	0.0435899924938181*	Yes	0.00300956	0.00167607	0.00378975	0.00211368	2.26109	No
16	Latescibacteria	5.9121346518811E-08*	Yes	0.00230963	0.000714019	0.00391517	0.00320116	5.48329	No
17	Hydrogenedentes	1.21408273276995E-06*	Yes	0.0022217	0.00129429	0.00317159	0.0018773	2.45045	No
18	SHA-109	0.000237222388184295*	Yes	0.00189088	0.000975294	0.00267753	0.00170223	2.74535	No
19	TM6	8.90850108289377E-07*	Yes	0.001732	0.000395136	0.00375406	0.00335892	9.50068	No
20	Nitrospirae	0.112127968441759	No	0.00165243	0.0010938	0.00199557	0.00090177	1.82444	No
21	WCHB1-60	3.32235180579161E-12*	Yes	0.00136187	0.000325489	0.00340981	0.00308432	10.4759	No
22	SM2F11	8.86378413697654E-05*	Yes	0.00130485	0.000371529	0.00199984	0.00162831	5.38272	No
23	Candidate division OP3	0.000124233230544935*	Yes	0.00108206	0.000409596	0.00150622	0.00109662	3.67733	No
24	Parcubacteria	0.143738327186182	No	0.000985936	0.00027728	0.00185079	0.00157351	6.6748	No
25	Omnitrophica	0.00110003636720599*	Yes	0.00065579	0.000283982	0.000923148	0.000639166	3.25073	No
26	Spirochaetae	0.000324040381213619*	Yes	0.000496704	0.000101879	0.000839611	0.000737732	8.24126	No
27	Fibrobacteres	3.14748259211308E-06*	Yes	0.000445332	0.00023975	0.000953599	0.000713849	3.97747	No
28	Gracilibacteria	0.449236912469368	No	0.000280173	4.56667e-06	0.000826027	0.00082146	180.882	No
29	Chlamydiae	0.140391484627494	No	0.000207824	3.6e-05	0.000702422	0.000666422	19.5117	No
30	Aerophobetes	3.98727796059059E-05*	Yes	0.000175742	4.58e-05	0.000364506	0.000318706	7.95864	No
31	Lentisphaerae	0.0279669468559191*	Yes	0.000135849	4.54873e-05	0.000222802	0.000177315	4.89812	No
32	Tenericutes	0.0335015939707542*	Yes	0.00013163	4.6e-05	0.000247575	0.000201575	5.38207	No
33	Deinococcus-Thermus	0.0896199483026673	No	0.000113151	3.65e-05	0.000196438	0.000159938	5.38187	No
34	PAUC34f	0.000197643476059663*	Yes	4.75316e-05	0	0.000147603	0.000147603		No
35	Thermotogae	0.00680509919769348*	Yes	4.72731e-05	4.43333e-06	8.69757e-05	8.25423e-05	19.6186	No
36	Thaumarchaeota	0.690667898310058	No	3.23977e-05	1.34333e-05	5.49793e-05	4.1546e-05	4.09275	No
37	JL-ETNP-Z39	0.154204694811894	No	6.3963e-06	0	2.81333e-05	2.81333e-05		No
38	TA06	0.452855911704747	No	6.24444e-06	0	2.05e-05	2.05e-05		No
39	Euryarchaeota	0.614826707027677	No	4.3963e-06	0	1.58667e-05	1.58667e-05		No
40	Fusobacteria	0.468950351621238	No	1.2e-06	0	1.08e-05	1.08e-05		No
Table S2D: Difference analysis of the relative abundance of fungal phyla among different soil moisture treatments
Number	phylum	P value	Significant	Average	Min	Max	Range	Fold	top 10 of relative abundance
1	Ascomycota	5.83734174577387E-06*	Yes	0.135607	0.0360776	0.389455	0.353377	10.7949	Yes
2	Ciliophora	0.0011013491926677*	Yes	0.0101582	0.00156154	0.0615112	0.0599496	39.3913	Yes
3	Basidiomycota	2.40723619121068E-05*	Yes	0.0168422	0.0042633	0.0458888	0.0416255	10.7637	Yes
4	Rozellomycota	0.02647141974578*	Yes	0.00223171	0.000977676	0.00513712	0.00415944	5.25442	Yes
5	Cercozoa	9.69163700690349E-07*	Yes	0.00105928	0.000259309	0.00402255	0.00376324	15.5126	Yes
6	Arthropoda	0.015715883908486*	Yes	0.000773228	4.548e-05	0.00213413	0.00208865	46.9247	Yes
7	Chlorophyta	0.0254468695656032*	Yes	0.00106289	0.000360376	0.0019668	0.00160642	5.45762	Yes
8	Glomeromycota	0.0154167513306728*	Yes	0.000655385	0.000105144	0.0016226	0.00151746	15.4322	Yes
9	Chytridiomycota	0.0744530134474543	No	0.00798749	0.000884361	0.0187618	0.0178775	21.2151	Yes
10	Zygomycota	0.0537341438399384	No	0.00470765	0.00143019	0.00878621	0.00735601	6.14337	Yes
11	Microsporidia	0.468950351621239	No	1.11111e-06	0	1e-05	1e-05		No
Table S2E: The bacterial genera significantly mediated by soil moisture based on Illumina sequencing of the 16S rRNA gene
Number	Genus	P value	Significant	Enrich	top 10 of relative abundance
1	Sphingobium	7.08313741475533E-05*	Yes	Group9	YES
2	Lysobacter	7.82470435748089E-07*	Yes	Group5	YES
3	Arthrobacter	1.20217828239631E-07*	Yes	Group5	YES
4	Arenimonas	1.3190674210093E-08*	Yes	Group1	YES
5	Novosphingobium	1.96477872773592E-07*	Yes	Group9	YES
6	Flavobacterium	1.34874557652515E-05*	Yes	Group9	YES
7	Massilia	9.61770498971403E-07*	Yes	Group5	YES
8	Phenylobacterium	7.61507610744845E-12*	Yes	Group1	YES
9	Pseudoxanthomonas	1.89273283041327E-08*	Yes	Group1	YES
10	Sphingopyxis	0.000605142296125561*	Yes	Group9	YES
11	Polycyclovorans	1.05185363066462E-11*	Yes	——	NO
12	Nocardioides	0.00348884162827568*	Yes	——	NO
13	Variovorax	0.0115334401482781*	Yes	——	NO
14	Opitutus	0.00223825346209331*	Yes	——	NO
15	Methylobacillus	3.5761216803468E-12*	Yes	——	NO
16	Rhizobium	5.08872688258582E-08*	Yes	——	NO
17	Devosia	0.00015168256254373*	Yes	——	NO
18	Thermomonas	0.0126880567861428*	Yes	——	NO
19	Altererythrobacter	1.17706643190707E-05*	Yes	——	NO
20	Bryobacter	1.61102167888815E-05*	Yes	——	NO
21	Pedobacter	5.79062277223659E-07*	Yes	——	NO
22	Aquicella	8.10834163694793E-06*	Yes	——	NO
23	Blastocatella	3.88858180100542E-05*	Yes	——	NO
24	Microbacterium	0.00331532739193806*	Yes	——	NO
25	Dyadobacter	0.000211600872919021*	Yes	——	NO
26	Afipia	1.88008989339987E-06*	Yes	——	NO
27	Algoriphagus	3.4580266783874E-08*	Yes	——	NO
28	Pedomicrobium	0.000495173269246139*	Yes	——	NO
29	Stenotrophomonas	0.00146692562045602*	Yes	——	NO
30	Variibacter	1.90254158731542E-07*	Yes	——	NO
31	Brevundimonas	0.00431009630759244*	Yes	——	NO
32	Defluviicoccus	1.01699228619811E-07*	Yes	——	NO
33	Pseudolabrys	2.16875928493662E-08*	Yes	——	NO
34	Mesorhizobium	1.04401264453791E-07*	Yes	——	NO
35	Streptomyces	0.000643985140896632*	Yes	——	NO
36	Reyranella	2.32472529879235E-07*	Yes	——	NO
37	Marinicella	3.35471253143997E-05*	Yes	——	NO
38	Planctomyces	0.0119605712292847*	Yes	——	NO
39	Legionella	0.00244176465469581*	Yes	——	NO
40	Rhodanobacter	0.0348076070862154*	Yes	——	NO
41	Iamia	0.011189669797994*	Yes	——	NO
42	Aeromicrobium	1.51055613859372E-08*	Yes	——	NO
43	Sphingomonas	0.0106175929536153*	Yes	——	NO
44	Microcoleus	0.000697415403958412*	Yes	——	NO
45	Coxiella	4.49330092514439E-09*	Yes	——	NO
46	Pirellula	0.00457548341903631*	Yes	——	NO
47	Thiobacillus	0.00927974523859232*	Yes	——	NO
48	Erythrobacter	0.000905843705185549*	Yes	——	NO
49	Ohtaekwangia	1.79694815118726E-05*	Yes	——	NO
50	Illumatobacter	0.0415607004103552*	Yes	——	NO
51	Bradyrhizobium	0.000131987282102839*	Yes	——	NO
52	Bosea	3.05835261075362E-08*	Yes	——	NO
53	Dongia	4.98166691338105E-07*	Yes	——	NO
54	Gemmata	7.53294110618215E-06*	Yes	——	NO
55	Geobacillus	5.47324043537266E-07*	Yes	——	NO
56	Gemmatimonas	0.000545713980567359*	Yes	——	NO
57	Rhizobacter	0.0115409879340788*	Yes	——	NO
58	Gemmobacter	0.0208794592732462*	Yes	——	NO
59	Pir4 lineage	0.00172607548389816*	Yes	——	NO
60	Hyphomicrobium	0.0386655603970834*	Yes	——	NO
61	Ferruginibacter	0.00321611431065646*	Yes	——	NO
62	Adhaeribacter	1.53369583736089E-05*	Yes	——	NO
63	Phormidium	0.00694846683038182*	Yes	——	NO
64	Pseudorhodoferax	1.53417653352964E-05*	Yes	——	NO
65	Nitrosospira	0.0413295064076289*	Yes	——	NO
66	Rhizomicrobium	0.000109863943008959*	Yes	——	NO
67	Ancylobacter	0.0209663577824656*	Yes	——	NO
68	Panacagrimonas	4.78601850458988E-07*	Yes	——	NO
69	Bacillus	4.43165798074421E-05*	Yes	——	NO
70	Singulisphaera	1.40825496731781E-10*	Yes	——	NO
71	Lysinimonas	6.43338447901409E-05*	Yes	——	NO
72	Acidiferrobacter	0.0267770702345546*	Yes	——	NO
73	Sorangium	0.00379789768695583*	Yes	——	NO
74	Promicromonospora	3.65413877165422E-06*	Yes	——	NO
75	Sporichthya	5.98916152819207E-05*	Yes	——	NO
76	Parvularcula	2.17361538132069E-05*	Yes	——	NO
77	Chryseolinea	0.017817450021342*	Yes	——	NO
78	Pelomonas	0.017119528728633*	Yes	——	NO
79	Pseudonocardia	4.15656794987097E-07*	Yes	——	NO
80	Olivibacter	6.42441459470683E-13*	Yes	——	NO
81	Comamonas	0.000820316086113077*	Yes	——	NO
82	Achromobacter	0.00548038504787277*	Yes	——	NO
83	Roseiflexus	0.0453501822510753*	Yes	——	NO
84	Chitinophaga	1.46703699516502E-05*	Yes	——	NO
85	Steroidobacter	0.0378641201099402*	Yes	——	NO
86	Ochrobactrum	0.00307226032346506*	Yes	——	NO
87	Herbaspirillum	0.0203020586207011*	Yes	——	NO
88	Polyangium	0.000137547084795529*	Yes	——	NO
89	Bauldia	0.000107050525914947*	Yes	——	NO
90	Patulibacter	0.000123090151983841*	Yes	——	NO
91	Sandaracinus	0.00330068284862312*	Yes	——	NO
92	Pseudenhygromyxa	5.78682472484724E-05*	Yes	——	NO
93	Undibacterium	0.00548792944316259*	Yes	——	NO
94	Phaselicystis	6.46143776998068E-05*	Yes	——	NO
95	OM27 clade	0.000498187933106906*	Yes	——	NO
96	SM1A02	0.0135589889263474*	Yes	——	NO
97	Nitrosomonas	0.0397987223391264*	Yes	——	NO
98	Ralstonia	0.0009703771282191*	Yes	——	NO
99	Rhodoplanes	2.52914588596525E-06*	Yes	——	NO
100	Nannocystis	1.4048717321803E-06*	Yes	——	NO
101	Mycobacterium	0.000168436867388632*	Yes	——	NO
102	Dokdonella	0.000167094235163929*	Yes	——	NO
103	Lentzea	0.000473118595456451*	Yes	——	NO
104	Caenimonas	0.000280749143010148*	Yes	——	NO
105	Rhizocola	5.05154093473321E-10*	Yes	——	NO
106	Sphingobacterium	0.000176537908966176*	Yes	——	NO
107	Actinoplanes	0.0100727888051585*	Yes	——	NO
108	Kaistia	0.000124206269353466*	Yes	——	NO
109	AEGEAN-169 marine group	0.000320441980328763*	Yes	——	NO
110	Rhodopirellula	5.42365434118666E-05*	Yes	——	NO
111	Fluviicola	0.000135457276273105*	Yes	——	NO
112	Stella	0.00948195299628979*	Yes	——	NO
113	Rhodococcus	6.20759569301792E-06*	Yes	——	NO
114	Sporosarcina	0.000118405730013111*	Yes	——	NO
115	Solimonas	0.000463902015098458*	Yes	——	NO
116	Herminiimonas	0.0348712006893253*	Yes	——	NO
117	Herpetosiphon	0.000517146239231912*	Yes	——	NO
118	Burkholderia	0.000270073336240701*	Yes	——	NO
119	Rufibacter	0.0394683226485594*	Yes	——	NO
120	Solitalea	0.000591167348813599*	Yes	——	NO
121	Planifilum	7.64128971154683E-05*	Yes	——	NO
122	possible genus 04	0.000169094328150081*	Yes	——	NO
123	I-8	0.000520980402587285*	Yes	——	NO
124	Emticicia	0.00362621520464121*	Yes	——	NO
125	Hydrogenophaga	0.000914361609990428*	Yes	——	NO
126	Kribbella	2.72234104552138E-06*	Yes	——	NO
127	Leptospira	2.19054313630284E-05*	Yes	——	NO
128	Candidatus Odyssella	0.000277444310938051*	Yes	——	NO
129	Phaeodactylibacter	1.34214922702029E-05*	Yes	——	NO
130	Spirochaeta 2	0.00875329310677984*	Yes	——	NO
131	Aliihoeflea	0.00811762763435897*	Yes	——	NO
132	Acidovorax	0.000324179629519041*	Yes	——	NO
133	Aminobacter	7.01079593882393E-06*	Yes	——	NO
134	Chitinimonas	6.19074817216871E-06*	Yes	——	NO
135	Roseomonas	0.00991452328467111*	Yes	——	NO
136	Arenibacter	0.0285730892439665*	Yes	——	NO
137	Lautropia	0.0014820315840425*	Yes	——	NO
138	Crocinitomix	0.0374379265071259*	Yes	——	NO
139	Chiayiivirga	2.45419404735692E-08*	Yes	——	NO
140	Pontibacter	0.0123712911556677*	Yes	——	NO
141	Aciditerrimonas	0.000917502700457734*	Yes	——	NO
142	Luteimonas	1.04580385429503E-08*	Yes	——	NO
143	Mobilitalea	0.000657804231289312*	Yes	——	NO
144	Desulfotomaculum	0.00535780565412461*	Yes	——	NO
145	Paenibacillus	0.000466177643386002*	Yes	——	NO
146	Fodinicola	0.0088810012349511*	Yes	——	NO
147	Mucilaginibacter	0.0155043522837034*	Yes	——	NO
148	Blastopirellula	0.0354211632972021*	Yes	——	NO
149	Lyngbya	0.0211171641277142*	Yes	——	NO
150	Aneurinibacillus	0.000187411793977131*	Yes	——	NO
151	Gaiella	0.00319729562825913*	Yes	——	NO
152	Candidatus Alysiosphaera	0.00409770456687668*	Yes	——	NO
153	Niabella	0.0265400475712748*	Yes	——	NO
154	Candidatus Captivus	0.000310159518884486*	Yes	——	NO
155	Incertae Sedis	0.0370542574773522*	Yes	——	NO
156	Phycicoccus	0.00517064343438068*	Yes	——	NO
157	Candidatus Solibacter	0.000403521348294672*	Yes	——	NO
158	Acidocella	0.00203319864899122*	Yes	——	NO
159	Ureibacillus	0.0381678652833489*	Yes	——	NO
160	Cerasicoccus	3.50397829281909E-06*	Yes	——	NO
161	Sporocytophaga	0.00278638202362565*	Yes	——	NO
162	Glycomyces	1.43781108579918E-12*	Yes	——	NO
163	CL500-3	1.56003020045512E-06*	Yes	——	NO
164	Actinokineospora	9.16862502561957E-08*	Yes	——	NO
165	Halocella	0.0126558225479598*	Yes	——	NO
166	Conexibacter	0.000621117040150123*	Yes	——	NO
167	Reichenbachiella	0.00706290240685707*	Yes	——	NO
168	Peredibacter	0.00030310317319964*	Yes	——	NO
169	Allocatelliglobosispora	0.00327364344316077*	Yes	——	NO
170	Subsaxibacter	0.0384498027925423*	Yes	——	NO
171	Thermoactinomyces	0.0319275062004639*	Yes	——	NO
172	Caldicoprobacter	0.0232668864471769*	Yes	——	NO
173	Demequina	0.0294170792121218*	Yes	——	NO
174	Chryseoglobus	0.00807611731024268*	Yes	——	NO
175	Porphyrobacter	0.0243435474130425*	Yes	——	NO
176	Cytophaga	0.00416386096961394*	Yes	——	NO
177	Haloplasma	0.0105171333350522*	Yes	——	NO
178	Allokutzneria	0.000302779089513041*	Yes	——	NO
179	Candidatus Microthrix	0.00184389443107202*	Yes	——	NO
180	Acidothermus	1.95343460847015E-06*	Yes	——	NO
181	Thermobacillus	0.00246232221921009*	Yes	——	NO
182	Pseudosphingobacterium	1.23545197804581E-11*	Yes	——	NO
183	Pseudoclavibacter	0.038537669647343*	Yes	——	NO
184	Nibribacter	0.000287928842428097*	Yes	——	NO
185	Owenweeksia	0.000319673570471737*	Yes	——	NO
186	Marinoscillum	0.0250034514875813*	Yes	——	NO
187	Thalassospira	0.000277070474425937*	Yes	——	NO
188	Ruminiclostridium 1	0.0476135096361147*	Yes	——	NO
189	Arcicella	0.000286836949799296*	Yes	——	NO
190	Rhodobacter	0.0252790365641282*	Yes	——	NO
191	Gelria	0.000826867479807194*	Yes	——	NO
192	Thalassobaculum	0.00208709790717374*	Yes	——	NO
193	Frateuria	0.00326716111602406*	Yes	——	NO
194	Actinophytocola	0.0224933246358113*	Yes	——	NO
195	Ramlibacter	0.00331561172163862*	Yes	——	NO
196	Amaricoccus	0.00144700935314893*	Yes	——	NO
197	Xylophilus	0.000301373759969334*	Yes	——	NO
198	Tabrizicola	0.00632009706266423*	Yes	——	NO
199	Longispora	0.00227466063065462*	Yes	——	NO
200	Tumebacillus	0.00332735533595775*	Yes	——	NO
201	marine group	0.000189674307562593*	Yes	——	NO
202	Bdellovibrio	1.5478847466612E-08*	Yes	——	NO
203	Fontimonas	0.00251780731767973*	Yes	——	NO
204	Euzebya	4.64753952588195E-06*	Yes	——	NO
205	Nubsella	0.000121707180371467*	Yes	——	NO
206	Phyllobacterium	3.65079931217117E-07*	Yes	——	NO
207	Saccharothrix	3.92664721568293E-05*	Yes	——	NO
208	Beggiatoa	0.00245347220491115*	Yes	——	NO
209	Terrabacter	0.0476838186074374*	Yes	——	NO
210	Nitriliruptor	0.0335540045417784*	Yes	——	NO
211	Aureispira	0.00812331550423399*	Yes	——	NO
212	Pseudoxanthobacter	8.55630520850801E-06*	Yes	——	NO
213	Azospirillum	0.000195606757089758*	Yes	——	NO
214	Denitromonas	0.00987910775883473*	Yes	——	NO
215	Xenophilus	0.0437022265828068*	Yes	——	NO
216	Brevibacillus	0.0432824930502832*	Yes	——	NO
217	Asteroleplasma	0.0100171974163116*	Yes	——	NO
218	Verrucomicrobium	0.00556957177280999*	Yes	——	NO
219	Sediminibacterium	0.0470817119691865*	Yes	——	NO
220	Hymenobacter	0.013846013958773*	Yes	——	NO
221	Enterococcus	2.79415263552684E-05*	Yes	——	NO
222	Tamlana	0.000300412135733418*	Yes	——	NO
223	Pelotomaculum	0.0132191258185606*	Yes	——	NO
224	Candidatus Paenicardinium	0.0105114756754333*	Yes	——	NO
225	Actinomycetospora	0.0204398203324227*	Yes	——	NO
226	Jatrophihabitans	0.0214658965610419*	Yes	——	NO
227	Haliscomenobacter	0.0110178978202301*	Yes	——	NO
228	GAL15	0.00680509919769348*	Yes	——	NO
229	Flectobacillus	0.020299922386127*	Yes	——	NO
230	Xylochloris irregularis	0.00679088237364466*	Yes	——	NO
231	Nakamurella	0.0494228736345617*	Yes	——	NO
232	Tepidanaerobacter	0.000164183883297024*	Yes	——	NO
233	Aquincola	0.00536110664677431*	Yes	——	NO
234	Micrococcus	0.00615976316123571*	Yes	——	NO
235	Acaryochloris	0.034150112516798*	Yes	——	NO
236	Bacteroides	0.00963709441453491*	Yes	——	NO
237	Haloactinopolyspora	0.00846814109733664*	Yes	——	NO
238	Arcticibacter	0.00746221335778179*	Yes	——	NO
239	endosymbiont of Acanthamoeba sp.	0.0143752115489727*	Yes	——	NO
240	Leptothrix	0.0338773662236576*	Yes	——	NO
241	Azospira	0.0117970584567442*	Yes	——	NO
242	Candidatus Protochlamydia	0.0126391516231774*	Yes	——	NO
243	Syntrophaceticus	0.0372105481067094*	Yes	——	NO
244	Polynucleobacter	0.0403538295368422*	Yes	——	NO
245	Alistipes	0.00532296704548859*	Yes	——	NO
246	Turneriella	0.00759965558905718*	Yes	——	NO
247	Kibdelosporangium	0.0257930116630974*	Yes	——	NO
248	Jiangella	0.0359208073456261*	Yes	——	NO
249	Roseimicrobium	0.000319324921596361*	Yes	——	NO
250	Prosthecobacter	0.0236139906143737*	Yes	——	NO
251	Dyella	0.0465665545290706*	Yes	——	NO
252	Vogesella	0.0153645536763941*	Yes	——	NO
253	Pigmentiphaga	0.000861006360341617*	Yes	——	NO
254	Smithella	9.76250260803801E-05*	Yes	——	NO
255	Salana	0.000173540632546191*	Yes	——	NO
256	Andalucia godoyi	0.00587232806215712*	Yes	——	NO
257	Sulfuritalea	0.000360341604916761*	Yes	——	NO
258	Deinococcus	0.00836358112482477*	Yes	——	NO
259	Albidiferax	0.00435793327796463*	Yes	——	NO
260	Halomonas	0.0243468804268653*	Yes	——	NO
261	Parapusillimonas	7.52646343628518E-05*	Yes	——	NO
262	Methyloceanibacter	0.0416906228478578*	Yes	——	NO
263	Thioalkalispira	0.0108924905859397*	Yes	——	NO
264	hgcI clade	0.00930408179692288*	Yes	——	NO
265	Thermobispora	0.00715629872966544*	Yes	——	NO
266	Vagococcus	0.00696432788357835*	Yes	——	NO
