# Supplementary material for: Moisture Controls the Suppression of Panax notoginseng Root Rot Disease by Indigenous Bacterial Communities
Source: mSystems. 2022 Aug 24;7(5):e00418-22. doi: 10.1128/msystems.00418-22 (PMC9600642; doi:10.1128/msystems.00418-22)
Supplement: TABLE S3 [file msystems.00418-22-s0008.xlsx]

## Sheet: Table S3
Table S3A: Information on 734 bacterial isolates aligned against NCBI and isolated from Panax notoginseng rhizosphere soil by culture experiment
NO.	Name	Kingdom	Phylum	Class	Order	Family	Genus	Media	Microbiota	Selected isolates
1	T_13-79	Bacteria	Proteobacteria	Alphaproteobacteria	Rhizobiales	Phyllobacteriaceae	Aminobacter	TSA	MP	S
2	T_56-58	Bacteria	Actinobacteria	Actinobacteria	Micrococcales	Micrococcaceae	Arthrobacter	TSA	RN	S
3	R_56-S15	Bacteria	Firmicutes	Bacilli	Bacillales	Bacillaceae	Bacillus	R2A	RN	S
4	T_123-S25	Bacteria	Proteobacteria	Alphaproteobacteria	Rhizobiales	Bradyrhizobiaceae	Bradyrhizobium	TSA	MP	S
5	R_13-31	Bacteria	Bacteroidetes	Cytophagia	Cytophagales	Cytophagaceae	Dyadobacter	R2A	RP	S
6	R_13-58	Bacteria	Actinobacteria	Actinobacteria	Corynebacteriales	Mycobacteriaceae	Mycobacterium	R2A	MP	S
7	R_123-S13	Bacteria	Bacteroidetes	Sphingobacteriia	Sphingobacteriales	Sphingobacteriaceae	Olivibacter	R2A	MP	S
8	L_9-17	Bacteria	Firmicutes	Bacilli	Bacillales	Paenibacillaceae	Paenibacillus	LB	RN	S
9	R_13-S19	Bacteria	Proteobacteria	Gammaproteobacteria	Xanthomonadales	Xanthomonadaceae	Pseudoxanthomonas	R2A	MP	S
10	TR_123-S40	Bacteria	Proteobacteria	Alphaproteobacteria	Rhizobiales	Rhizobiaceae	Rhizobium	R2A 1/10	MP	S
11	T_123-18	Bacteria	Bacteroidetes	Sphingobacteriia	Sphingobacteriales	Sphingobacteriaceae	Sphingobacterium	TSA	RP	S
12	R_9-S8	Bacteria	Proteobacteria	Alphaproteobacteria	Sphingomonadales	Sphingomonadaceae	Sphingobium	R2A	RP	S
13	R_13-30	Bacteria	Proteobacteria	Alphaproteobacteria	Sphingomonadales	Sphingomonadaceae	Sphingopyxis	R2A	RP	S
14	T_56-61	Bacteria	Firmicutes	Bacilli	Bacillales	Planococcaceae	Sporosarcina	TSA	RN	S
15	R_123-S19-1	Bacteria	Proteobacteria	Alphaproteobacteria	Rhizobiales	Phyllobacteriaceae	Phyllobacterium	R2A	MP	S
16	TT_9-27S2	Bacteria	Proteobacteria	Betaproteobacteria	Burkholderiales	Comamonadaceae	Ramlibacter	TSA 1/10	MP	S
17	TT_13-44	Bacteria	Proteobacteria	Gammaproteobacteria	Xanthomonadales	Xanthomonadaceae	Lysobacter	TSA 1/10	RNP	NS
18	R_56-39	Bacteria	Proteobacteria	Betaproteobacteria	Burkholderiales	Oxalobacteraceae	Massilia	R2A	RNP	NS
19	R_13-S39	Bacteria	Actinobacteria	Actinobacteria	Propionibacteriales	Nocardioidaceae	Nocardioides	R2A	RNP	NS
20	TR_13-43	Bacteria	Proteobacteria	Alphaproteobacteria	Rhizobiales	Brucellaceae	Ochrobactrum	R2A 1/10	IP	NS
21	R_13-60	Bacteria	Bacteroidetes	Sphingobacteriia	Sphingobacteriales	Sphingobacteriaceae	Pedobacter	R2A	IP	NS
22	T_9-80	Bacteria	Actinobacteria	Actinobacteria	Micrococcales	Microbacteriaceae	Microbacterium	TSA	IP	NS
23	TR_13-50	Bacteria	Proteobacteria	Betaproteobacteria	Burkholderiales	Comamonadaceae	Acidovorax	R2A 1/10	WS	NS
24	T_56-125-1	Bacteria	Proteobacteria	Betaproteobacteria	Burkholderiales	Comamonadaceae	Acidovorax	TSA	WS	NS
25	T_9-48	Bacteria	Actinobacteria	Actinobacteria	Micrococcales	Microbacteriaceae	Agrococcus	TSA	WNS	NS
26	R_9-S20	Bacteria	Actinobacteria	Actinobacteria	Micrococcales	Microbacteriaceae	Agrococcus	R2A	WNS	NS
27	R_56-45	Bacteria	Actinobacteria	Actinobacteria	Micrococcales	Microbacteriaceae	Agrococcus	R2A	WNS	NS
28	TR_13-13	Bacteria	Actinobacteria	Actinobacteria	Micrococcales	Microbacteriaceae	Agrococcus	R2A 1/10	WNS	NS
29	R_56-S28	Bacteria	Actinobacteria	Actinobacteria	Micrococcales	Microbacteriaceae	Agrococcus	R2A	WNS	NS
30	R_56-S47	Bacteria	Actinobacteria	Actinobacteria	Micrococcales	Microbacteriaceae	Agromyces	R2A	WNS	NS
31	R_56-40	Bacteria	Actinobacteria	Actinobacteria	Micrococcales	Microbacteriaceae	Agromyces	R2A	WNS	NS
32	TR_13-25	Bacteria	Proteobacteria	Alphaproteobacteria	Rhizobiales	Phyllobacteriaceae	Aminobacter	R2A 1/10	MP	NS
33	TR_56-4	Bacteria	Actinobacteria	Actinobacteria	Micrococcales	Micrococcaceae	Arthrobacter	R2A 1/10	RN	NS
34	R_123-S67	Bacteria	Actinobacteria	Actinobacteria	Micrococcales	Micrococcaceae	Arthrobacter	R2A	RN	NS
35	R_123-25	Bacteria	Actinobacteria	Actinobacteria	Micrococcales	Micrococcaceae	Arthrobacter	R2A	RN	NS
36	R_123-S51	Bacteria	Actinobacteria	Actinobacteria	Micrococcales	Micrococcaceae	Arthrobacter	R2A	RN	NS
37	TT_123-31	Bacteria	Actinobacteria	Actinobacteria	Micrococcales	Micrococcaceae	Arthrobacter	TSA 1/10	RN	NS
38	TT_123-13	Bacteria	Actinobacteria	Actinobacteria	Micrococcales	Micrococcaceae	Arthrobacter	TSA 1/10	RN	NS
39	R_56-S43	Bacteria	Actinobacteria	Actinobacteria	Micrococcales	Micrococcaceae	Arthrobacter	R2A	RN	NS
40	TR_9-S56	Bacteria	Actinobacteria	Actinobacteria	Micrococcales	Micrococcaceae	Arthrobacter	R2A 1/10	RN	NS
41	R_13-S66	Bacteria	Actinobacteria	Actinobacteria	Micrococcales	Micrococcaceae	Arthrobacter	R2A	RN	NS
42	T_9-64	Bacteria	Actinobacteria	Actinobacteria	Micrococcales	Micrococcaceae	Arthrobacter	TSA	RN	NS
43	R_13-S34	Bacteria	Actinobacteria	Actinobacteria	Micrococcales	Micrococcaceae	Arthrobacter	R2A	RN	NS
44	TR_56-S46	Bacteria	Actinobacteria	Actinobacteria	Micrococcales	Micrococcaceae	Arthrobacter	R2A 1/10	RN	NS
45	R_9-S49	Bacteria	Actinobacteria	Actinobacteria	Micrococcales	Micrococcaceae	Arthrobacter	R2A	RN	NS
46	T_56-53	Bacteria	Actinobacteria	Actinobacteria	Micrococcales	Micrococcaceae	Arthrobacter	TSA	RN	NS
47	R_56-S14	Bacteria	Actinobacteria	Actinobacteria	Micrococcales	Micrococcaceae	Arthrobacter	R2A	RN	NS
48	T_123-S56	Bacteria	Actinobacteria	Actinobacteria	Micrococcales	Micrococcaceae	Arthrobacter	TSA	RN	NS
49	T_56-65	Bacteria	Actinobacteria	Actinobacteria	Micrococcales	Micrococcaceae	Arthrobacter	TSA	RN	NS
50	T_56-70	Bacteria	Actinobacteria	Actinobacteria	Micrococcales	Micrococcaceae	Arthrobacter	TSA	RN	NS
51	R_13-S42	Bacteria	Actinobacteria	Actinobacteria	Micrococcales	Micrococcaceae	Arthrobacter	R2A	RN	NS
52	R_13-S67	Bacteria	Actinobacteria	Actinobacteria	Micrococcales	Micrococcaceae	Arthrobacter	R2A	RN	NS
53	T_9-77	Bacteria	Actinobacteria	Actinobacteria	Micrococcales	Micrococcaceae	Arthrobacter	TSA	RN	NS
54	TR_13-64	Bacteria	Actinobacteria	Actinobacteria	Micrococcales	Micrococcaceae	Arthrobacter	R2A 1/10	RN	NS
55	T_9-36	Bacteria	Actinobacteria	Actinobacteria	Micrococcales	Micrococcaceae	Arthrobacter	TSA	RN	NS
56	T_9-38	Bacteria	Actinobacteria	Actinobacteria	Micrococcales	Micrococcaceae	Arthrobacter	TSA	RN	NS
57	T_13-82	Bacteria	Actinobacteria	Actinobacteria	Micrococcales	Micrococcaceae	Arthrobacter	TSA	RN	NS
58	T_13-93	Bacteria	Actinobacteria	Actinobacteria	Micrococcales	Micrococcaceae	Arthrobacter	TSA	RN	NS
59	TR_9-S47	Bacteria	Actinobacteria	Actinobacteria	Micrococcales	Micrococcaceae	Arthrobacter	R2A 1/10	RN	NS
60	TT_9-42	Bacteria	Actinobacteria	Actinobacteria	Micrococcales	Micrococcaceae	Arthrobacter	TSA 1/10	RN	NS
61	R_56-S32	Bacteria	Actinobacteria	Actinobacteria	Micrococcales	Micrococcaceae	Arthrobacter	R2A	RN	NS
62	R_56-S35	Bacteria	Actinobacteria	Actinobacteria	Micrococcales	Micrococcaceae	Arthrobacter	R2A	RN	NS
63	TR_56-S39	Bacteria	Actinobacteria	Actinobacteria	Micrococcales	Micrococcaceae	Arthrobacter	R2A 1/10	RN	NS
64	R_9-S23	Bacteria	Actinobacteria	Actinobacteria	Micrococcales	Micrococcaceae	Arthrobacter	R2A	RN	NS
65	R_56-S12	Bacteria	Actinobacteria	Actinobacteria	Micrococcales	Micrococcaceae	Arthrobacter	R2A	RN	NS
66	I_13-S53	Bacteria	Actinobacteria	Actinobacteria	Micrococcales	Micrococcaceae	Arthrobacter	ISP2	RN	NS
67	T_56-83	Bacteria	Actinobacteria	Actinobacteria	Micrococcales	Micrococcaceae	Arthrobacter	TSA	RN	NS
68	TR_13-16	Bacteria	Actinobacteria	Actinobacteria	Micrococcales	Micrococcaceae	Arthrobacter	R2A 1/10	RN	NS
69	T_13-118	Bacteria	Actinobacteria	Actinobacteria	Micrococcales	Micrococcaceae	Arthrobacter	TSA	RN	NS
70	T_13-57	Bacteria	Actinobacteria	Actinobacteria	Micrococcales	Micrococcaceae	Arthrobacter	TSA	RN	NS
71	T_56-78	Bacteria	Actinobacteria	Actinobacteria	Micrococcales	Micrococcaceae	Arthrobacter	TSA	RN	NS
72	T_56-72	Bacteria	Actinobacteria	Actinobacteria	Micrococcales	Micrococcaceae	Arthrobacter	TSA	RN	NS
73	T_9-63	Bacteria	Actinobacteria	Actinobacteria	Micrococcales	Micrococcaceae	Arthrobacter	TSA	RN	NS
74	I_9-6	Bacteria	Actinobacteria	Actinobacteria	Micrococcales	Micrococcaceae	Arthrobacter	ISP2	RN	NS
75	R_56-S34	Bacteria	Actinobacteria	Actinobacteria	Micrococcales	Micrococcaceae	Arthrobacter	R2A	RN	NS
76	R_56-S50	Bacteria	Actinobacteria	Actinobacteria	Micrococcales	Micrococcaceae	Arthrobacter	R2A	RN	NS
77	T_56-37P	Bacteria	Actinobacteria	Actinobacteria	Micrococcales	Micrococcaceae	Arthrobacter	TSA	RN	NS
78	TR_13-S25	Bacteria	Actinobacteria	Actinobacteria	Micrococcales	Micrococcaceae	Arthrobacter	R2A 1/10	RN	NS
79	R_13-S46	Bacteria	Actinobacteria	Actinobacteria	Micrococcales	Micrococcaceae	Arthrobacter	R2A	RN	NS
80	R_13-S70	Bacteria	Actinobacteria	Actinobacteria	Micrococcales	Micrococcaceae	Arthrobacter	R2A	RN	NS
81	T_9-30	Bacteria	Actinobacteria	Actinobacteria	Micrococcales	Micrococcaceae	Arthrobacter	TSA	RN	NS
82	R_123-S59	Bacteria	Actinobacteria	Actinobacteria	Micrococcales	Micrococcaceae	Arthrobacter	R2A	RN	NS
83	TT_56-32	Bacteria	Actinobacteria	Actinobacteria	Micrococcales	Micrococcaceae	Arthrobacter	TSA 1/10	RN	NS
84	T_13-84	Bacteria	Actinobacteria	Actinobacteria	Micrococcales	Micrococcaceae	Arthrobacter	TSA	RN	NS
85	T_9-61	Bacteria	Actinobacteria	Actinobacteria	Micrococcales	Micrococcaceae	Arthrobacter	TSA	RN	NS
86	I_9-30	Bacteria	Actinobacteria	Actinobacteria	Micrococcales	Micrococcaceae	Arthrobacter	ISP2	RN	NS
87	T_13-122	Bacteria	Actinobacteria	Actinobacteria	Micrococcales	Micrococcaceae	Arthrobacter	TSA	RN	NS
88	TR_56-S25	Bacteria	Actinobacteria	Actinobacteria	Micrococcales	Micrococcaceae	Arthrobacter	R2A 1/10	RN	NS
89	T_13-125	Bacteria	Actinobacteria	Actinobacteria	Micrococcales	Micrococcaceae	Arthrobacter	TSA	RN	NS
90	T_9-71	Bacteria	Actinobacteria	Actinobacteria	Micrococcales	Micrococcaceae	Arthrobacter	TSA	RN	NS
91	R_13-S64	Bacteria	Actinobacteria	Actinobacteria	Micrococcales	Micrococcaceae	Arthrobacter	R2A	RN	NS
92	TT_56-23	Bacteria	Actinobacteria	Actinobacteria	Micrococcales	Micrococcaceae	Arthrobacter	TSA 1/10	RN	NS
93	R_56-31	Bacteria	Actinobacteria	Actinobacteria	Micrococcales	Micrococcaceae	Arthrobacter	R2A	RN	NS
94	R_123-S16	Bacteria	Actinobacteria	Actinobacteria	Micrococcales	Micrococcaceae	Arthrobacter	R2A	RN	NS
95	R_56-S19	Bacteria	Actinobacteria	Actinobacteria	Micrococcales	Micrococcaceae	Arthrobacter	R2A	RN	NS
96	T_123-S10	Bacteria	Actinobacteria	Actinobacteria	Micrococcales	Micrococcaceae	Arthrobacter	TSA	RN	NS
97	T_56-71	Bacteria	Actinobacteria	Actinobacteria	Micrococcales	Micrococcaceae	Arthrobacter	TSA	RN	NS
98	T_9-82	Bacteria	Actinobacteria	Actinobacteria	Micrococcales	Micrococcaceae	Arthrobacter	TSA	RN	NS
99	TR_13-24	Bacteria	Actinobacteria	Actinobacteria	Micrococcales	Micrococcaceae	Arthrobacter	R2A 1/10	RN	NS
100	R_9-S78	Bacteria	Actinobacteria	Actinobacteria	Micrococcales	Micrococcaceae	Arthrobacter	R2A	RN	NS
101	TT_13-29	Bacteria	Actinobacteria	Actinobacteria	Micrococcales	Micrococcaceae	Arthrobacter	TSA 1/10	RN	NS
102	T_9-47	Bacteria	Actinobacteria	Actinobacteria	Micrococcales	Micrococcaceae	Arthrobacter	TSA	RN	NS
103	R_123-S66	Bacteria	Actinobacteria	Actinobacteria	Micrococcales	Micrococcaceae	Arthrobacter	R2A	RN	NS
104	TR_9-34	Bacteria	Actinobacteria	Actinobacteria	Micrococcales	Micrococcaceae	Arthrobacter	R2A 1/10	RN	NS
105	T_9-70	Bacteria	Actinobacteria	Actinobacteria	Micrococcales	Micrococcaceae	Arthrobacter	TSA	RN	NS
106	T_56-63	Bacteria	Actinobacteria	Actinobacteria	Micrococcales	Micrococcaceae	Arthrobacter	TSA	RN	NS
107	T_56-118	Bacteria	Actinobacteria	Actinobacteria	Micrococcales	Micrococcaceae	Arthrobacter	TSA	RN	NS
108	R_123-S15	Bacteria	Actinobacteria	Actinobacteria	Micrococcales	Micrococcaceae	Arthrobacter	R2A	RN	NS
109	T_9-52	Bacteria	Actinobacteria	Actinobacteria	Micrococcales	Micrococcaceae	Arthrobacter	TSA	RN	NS
110	R_56-S20	Bacteria	Actinobacteria	Actinobacteria	Micrococcales	Micrococcaceae	Arthrobacter	R2A	RN	NS
111	T_123-S64	Bacteria	Actinobacteria	Actinobacteria	Micrococcales	Micrococcaceae	Arthrobacter	TSA	RN	NS
112	R_123-57	Bacteria	Actinobacteria	Actinobacteria	Micrococcales	Micrococcaceae	Arthrobacter	R2A	RN	NS
113	R_13-S38	Bacteria	Actinobacteria	Actinobacteria	Micrococcales	Micrococcaceae	Arthrobacter	R2A	RN	NS
114	T_56-82	Bacteria	Actinobacteria	Actinobacteria	Micrococcales	Micrococcaceae	Arthrobacter	TSA	RN	NS
115	T_123-S55	Bacteria	Actinobacteria	Actinobacteria	Micrococcales	Micrococcaceae	Arthrobacter	TSA	RN	NS
116	R_56-6	Bacteria	Actinobacteria	Actinobacteria	Micrococcales	Micrococcaceae	Arthrobacter	R2A	RN	NS
117	T_123-S50	Bacteria	Actinobacteria	Actinobacteria	Micrococcales	Micrococcaceae	Arthrobacter	TSA	RN	NS
118	T_56-109	Bacteria	Actinobacteria	Actinobacteria	Micrococcales	Micrococcaceae	Arthrobacter	TSA	RN	NS
119	T_56-18	Bacteria	Actinobacteria	Actinobacteria	Micrococcales	Micrococcaceae	Arthrobacter	TSA	RN	NS
120	TR_56-S11	Bacteria	Actinobacteria	Actinobacteria	Micrococcales	Micrococcaceae	Arthrobacter	R2A 1/10	RN	NS
121	R_56-5	Bacteria	Actinobacteria	Actinobacteria	Micrococcales	Micrococcaceae	Arthrobacter	R2A	RN	NS
122	T_56-120	Bacteria	Actinobacteria	Actinobacteria	Micrococcales	Micrococcaceae	Arthrobacter	TSA	RN	NS
123	R_56-13-S4	Bacteria	Actinobacteria	Actinobacteria	Micrococcales	Micrococcaceae	Arthrobacter	R2A	RN	NS
124	T_56-27	Bacteria	Actinobacteria	Actinobacteria	Micrococcales	Micrococcaceae	Arthrobacter	TSA	RN	NS
125	I_9-28	Bacteria	Actinobacteria	Actinobacteria	Micrococcales	Micrococcaceae	Arthrobacter	ISP2	RN	NS
126	T_56-59	Bacteria	Actinobacteria	Actinobacteria	Micrococcales	Micrococcaceae	Arthrobacter	TSA	RN	NS
127	R_123-22	Bacteria	Actinobacteria	Actinobacteria	Micrococcales	Micrococcaceae	Arthrobacter	R2A	RN	NS
128	R_13-S40	Bacteria	Actinobacteria	Actinobacteria	Micrococcales	Micrococcaceae	Arthrobacter	R2A	RN	NS
129	R_13-S41	Bacteria	Actinobacteria	Actinobacteria	Micrococcales	Micrococcaceae	Arthrobacter	R2A	RN	NS
130	T_9-53	Bacteria	Actinobacteria	Actinobacteria	Micrococcales	Micrococcaceae	Arthrobacter	TSA	RN	NS
131	TR_9-8	Bacteria	Actinobacteria	Actinobacteria	Micrococcales	Micrococcaceae	Arthrobacter	R2A 1/10	RN	NS
132	TT_13-60	Bacteria	Actinobacteria	Actinobacteria	Micrococcales	Micrococcaceae	Arthrobacter	TSA 1/10	RN	NS
133	R_13-53	Bacteria	Actinobacteria	Actinobacteria	Micrococcales	Micrococcaceae	Arthrobacter	R2A	RN	NS
134	T_9-59	Bacteria	Actinobacteria	Actinobacteria	Micrococcales	Micrococcaceae	Arthrobacter	TSA	RN	NS
135	T_13-116	Bacteria	Actinobacteria	Actinobacteria	Micrococcales	Micrococcaceae	Arthrobacter	TSA	RN	NS
136	T_9-56	Bacteria	Actinobacteria	Actinobacteria	Micrococcales	Micrococcaceae	Arthrobacter	TSA	RN	NS
137	T_56-130	Bacteria	Actinobacteria	Actinobacteria	Micrococcales	Micrococcaceae	Arthrobacter	TSA	RN	NS
138	R_13-S61	Bacteria	Actinobacteria	Actinobacteria	Micrococcales	Micrococcaceae	Arthrobacter	R2A	RN	NS
139	R_13-S37	Bacteria	Actinobacteria	Actinobacteria	Micrococcales	Micrococcaceae	Arthrobacter	R2A	RN	NS
140	T_9-46	Bacteria	Actinobacteria	Actinobacteria	Micrococcales	Micrococcaceae	Arthrobacter	TSA	RN	NS
141	T_9-62	Bacteria	Actinobacteria	Actinobacteria	Micrococcales	Micrococcaceae	Arthrobacter	TSA	RN	NS
142	TR_13-S6	Bacteria	Actinobacteria	Actinobacteria	Micrococcales	Micrococcaceae	Arthrobacter	R2A 1/10	RN	NS
143	T_56-36	Bacteria	Firmicutes	Bacilli	Bacillales	Bacillaceae	Bacillus	TSA	RN	NS
144	R_56-S48-2	Bacteria	Firmicutes	Bacilli	Bacillales	Bacillaceae	Bacillus	R2A	RN	NS
145	I_9-46	Bacteria	Firmicutes	Bacilli	Bacillales	Bacillaceae	Bacillus	ISP2	RN	NS
146	TT_9-20	Bacteria	Firmicutes	Bacilli	Bacillales	Bacillaceae	Bacillus	TSA 1/10	RN	NS
147	T_9-41	Bacteria	Firmicutes	Bacilli	Bacillales	Bacillaceae	Bacillus	TSA	RN	NS
148	T_9-14	Bacteria	Firmicutes	Bacilli	Bacillales	Bacillaceae	Bacillus	TSA	RN	NS
149	T_56-22	Bacteria	Firmicutes	Bacilli	Bacillales	Bacillaceae	Bacillus	TSA	RN	NS
150	TR_56-S44	Bacteria	Firmicutes	Bacilli	Bacillales	Bacillaceae	Bacillus	R2A 1/10	RN	NS
151	TT_9-12	Bacteria	Firmicutes	Bacilli	Bacillales	Bacillaceae	Bacillus	TSA 1/10	RN	NS
152	TR_9-1	Bacteria	Firmicutes	Bacilli	Bacillales	Bacillaceae	Bacillus	R2A 1/10	RN	NS
153	T_123-S48	Bacteria	Firmicutes	Bacilli	Bacillales	Bacillaceae	Bacillus	TSA	RN	NS
154	T_56-34	Bacteria	Firmicutes	Bacilli	Bacillales	Bacillaceae	Bacillus	TSA	RN	NS
155	T_9-19	Bacteria	Firmicutes	Bacilli	Bacillales	Bacillaceae	Bacillus	TSA	RN	NS
156	TR_9-S3	Bacteria	Firmicutes	Bacilli	Bacillales	Bacillaceae	Bacillus	R2A 1/10	RN	NS
157	R_56-S7	Bacteria	Firmicutes	Bacilli	Bacillales	Bacillaceae	Bacillus	R2A	RN	NS
158	T_13-11	Bacteria	Firmicutes	Bacilli	Bacillales	Bacillaceae	Bacillus	TSA	RN	NS
159	T_9-35	Bacteria	Firmicutes	Bacilli	Bacillales	Bacillaceae	Bacillus	TSA	RN	NS
160	TT_123-2	Bacteria	Firmicutes	Bacilli	Bacillales	Bacillaceae	Bacillus	TSA 1/10	RN	NS
161	TT_9-17	Bacteria	Firmicutes	Bacilli	Bacillales	Bacillaceae	Bacillus	TSA 1/10	RN	NS
162	T_9-8	Bacteria	Firmicutes	Bacilli	Bacillales	Bacillaceae	Bacillus	TSA	RN	NS
163	TR_9-37	Bacteria	Firmicutes	Bacilli	Bacillales	Bacillaceae	Bacillus	R2A 1/10	RN	NS
164	TT_13-27	Bacteria	Firmicutes	Bacilli	Bacillales	Bacillaceae	Bacillus	TSA 1/10	RN	NS
165	TT_9-76	Bacteria	Firmicutes	Bacilli	Bacillales	Bacillaceae	Bacillus	TSA 1/10	RN	NS
166	TT_9-75	Bacteria	Firmicutes	Bacilli	Bacillales	Bacillaceae	Bacillus	TSA 1/10	RN	NS
167	T_9-23	Bacteria	Firmicutes	Bacilli	Bacillales	Bacillaceae	Bacillus	TSA	RN	NS
168	R_9-S18	Bacteria	Firmicutes	Bacilli	Bacillales	Bacillaceae	Bacillus	R2A	RN	NS
169	T_9-51	Bacteria	Firmicutes	Bacilli	Bacillales	Bacillaceae	Bacillus	TSA	RN	NS
170	TT_56-49	Bacteria	Firmicutes	Bacilli	Bacillales	Bacillaceae	Bacillus	TSA 1/10	RN	NS
171	T_13-25	Bacteria	Firmicutes	Bacilli	Bacillales	Bacillaceae	Bacillus	TSA	RN	NS
172	R_123-S57	Bacteria	Firmicutes	Bacilli	Bacillales	Bacillaceae	Bacillus	R2A	RN	NS
173	T_56-91	Bacteria	Firmicutes	Bacilli	Bacillales	Bacillaceae	Bacillus	TSA	RN	NS
174	R_56-S16	Bacteria	Firmicutes	Bacilli	Bacillales	Bacillaceae	Bacillus	R2A	RN	NS
175	R_13-59	Bacteria	Firmicutes	Bacilli	Bacillales	Bacillaceae	Bacillus	R2A	RN	NS
176	R_56-S30	Bacteria	Firmicutes	Bacilli	Bacillales	Bacillaceae	Bacillus	R2A	RN	NS
177	TT_9-2	Bacteria	Firmicutes	Bacilli	Bacillales	Bacillaceae	Bacillus	TSA 1/10	RN	NS
178	R_123-S57S	Bacteria	Firmicutes	Bacilli	Bacillales	Bacillaceae	Bacillus	R2A	RN	NS
179	R_56-47	Bacteria	Firmicutes	Bacilli	Bacillales	Bacillaceae	Bacillus	R2A	RN	NS
180	TR_56-S38	Bacteria	Firmicutes	Bacilli	Bacillales	Bacillaceae	Bacillus	R2A 1/10	RN	NS
181	TR_13-S28	Bacteria	Firmicutes	Bacilli	Bacillales	Bacillaceae	Bacillus	R2A 1/10	RN	NS
182	T_56-50	Bacteria	Firmicutes	Bacilli	Bacillales	Bacillaceae	Bacillus	TSA	RN	NS
183	T_56-88	Bacteria	Firmicutes	Bacilli	Bacillales	Bacillaceae	Bacillus	TSA	RN	NS
184	TT_13-42	Bacteria	Firmicutes	Bacilli	Bacillales	Bacillaceae	Bacillus	TSA 1/10	RN	NS
185	T_9-34	Bacteria	Firmicutes	Bacilli	Bacillales	Bacillaceae	Bacillus	TSA	RN	NS
186	T_13-48	Bacteria	Firmicutes	Bacilli	Bacillales	Bacillaceae	Bacillus	TSA	RN	NS
187	T_56-113	Bacteria	Firmicutes	Bacilli	Bacillales	Bacillaceae	Bacillus	TSA	RN	NS
188	T_9-7	Bacteria	Firmicutes	Bacilli	Bacillales	Bacillaceae	Bacillus	TSA	RN	NS
189	TR_13-S9	Bacteria	Firmicutes	Bacilli	Bacillales	Bacillaceae	Bacillus	R2A 1/10	RN	NS
190	TR_13-26	Bacteria	Firmicutes	Bacilli	Bacillales	Bacillaceae	Bacillus	R2A 1/10	RN	NS
191	R_9-S41	Bacteria	Firmicutes	Bacilli	Bacillales	Bacillaceae	Bacillus	R2A	RN	NS
192	R_56-43	Bacteria	Firmicutes	Bacilli	Bacillales	Bacillaceae	Bacillus	R2A	RN	NS
193	T_56-84	Bacteria	Firmicutes	Bacilli	Bacillales	Bacillaceae	Bacillus	TSA	RN	NS
194	TT_56-7	Bacteria	Firmicutes	Bacilli	Bacillales	Bacillaceae	Bacillus	TSA 1/10	RN	NS
195	TT_9-7	Bacteria	Firmicutes	Bacilli	Bacillales	Bacillaceae	Bacillus	TSA 1/10	RN	NS
196	T_56-85	Bacteria	Firmicutes	Bacilli	Bacillales	Bacillaceae	Bacillus	TSA	RN	NS
197	TT_123-37	Bacteria	Firmicutes	Bacilli	Bacillales	Bacillaceae	Bacillus	TSA 1/10	RN	NS
198	T_13-1	Bacteria	Firmicutes	Bacilli	Bacillales	Bacillaceae	Bacillus	TSA	RN	NS
199	T_9-29	Bacteria	Firmicutes	Bacilli	Bacillales	Bacillaceae	Bacillus	TSA	RN	NS
200	TR_56-S17	Bacteria	Firmicutes	Bacilli	Bacillales	Bacillaceae	Bacillus	R2A 1/10	RN	NS
201	R_56-72	Bacteria	Firmicutes	Bacilli	Bacillales	Bacillaceae	Bacillus	R2A	RN	NS
202	TR_9-S4	Bacteria	Firmicutes	Bacilli	Bacillales	Bacillaceae	Bacillus	R2A 1/10	RN	NS
203	T_56-6	Bacteria	Firmicutes	Bacilli	Bacillales	Bacillaceae	Bacillus	TSA	RN	NS
204	T_56-102	Bacteria	Firmicutes	Bacilli	Bacillales	Bacillaceae	Bacillus	TSA	RN	NS
205	T_123-S44	Bacteria	Firmicutes	Bacilli	Bacillales	Bacillaceae	Bacillus	TSA	RN	NS
206	T_13-124	Bacteria	Firmicutes	Bacilli	Bacillales	Bacillaceae	Bacillus	TSA	RN	NS
207	R_56-52	Bacteria	Firmicutes	Bacilli	Bacillales	Bacillaceae	Bacillus	R2A	RN	NS
208	T_9-24	Bacteria	Firmicutes	Bacilli	Bacillales	Bacillaceae	Bacillus	TSA	RN	NS
209	T_13-5	Bacteria	Firmicutes	Bacilli	Bacillales	Bacillaceae	Bacillus	TSA	RN	NS
210	T_13-53	Bacteria	Firmicutes	Bacilli	Bacillales	Bacillaceae	Bacillus	TSA	RN	NS
211	T_56-9	Bacteria	Firmicutes	Bacilli	Bacillales	Bacillaceae	Bacillus	TSA	RN	NS
212	TT_56-36	Bacteria	Firmicutes	Bacilli	Bacillales	Bacillaceae	Bacillus	TSA 1/10	RN	NS
213	TT_9-28	Bacteria	Firmicutes	Bacilli	Bacillales	Bacillaceae	Bacillus	TSA 1/10	RN	NS
214	T_56-90	Bacteria	Firmicutes	Bacilli	Bacillales	Bacillaceae	Bacillus	TSA	RN	NS
215	TR_56-S40	Bacteria	Firmicutes	Bacilli	Bacillales	Bacillaceae	Bacillus	R2A 1/10	RN	NS
216	T_56-1	Bacteria	Firmicutes	Bacilli	Bacillales	Bacillaceae	Bacillus	TSA	RN	NS
217	T_13-38	Bacteria	Firmicutes	Bacilli	Bacillales	Bacillaceae	Bacillus	TSA	RN	NS
218	TT_56-42	Bacteria	Firmicutes	Bacilli	Bacillales	Bacillaceae	Bacillus	TSA 1/10	RN	NS
219	T_13-15	Bacteria	Firmicutes	Bacilli	Bacillales	Bacillaceae	Bacillus	TSA	RN	NS
220	T_123-21	Bacteria	Firmicutes	Bacilli	Bacillales	Bacillaceae	Bacillus	TSA	RN	NS
221	TT_9-69	Bacteria	Firmicutes	Bacilli	Bacillales	Bacillaceae	Bacillus	TSA 1/10	RN	NS
222	T_13-123	Bacteria	Firmicutes	Bacilli	Bacillales	Bacillaceae	Bacillus	TSA	RN	NS
223	T_13-31	Bacteria	Firmicutes	Bacilli	Bacillales	Bacillaceae	Bacillus	TSA	RN	NS
224	TT_9-15	Bacteria	Proteobacteria	Alphaproteobacteria	Rhizobiales	Bradyrhizobiaceae	Bosea	TSA 1/10	MP	NS
225	R_13-S20	Bacteria	Proteobacteria	Alphaproteobacteria	Rhizobiales	Bradyrhizobiaceae	Bosea	R2A	MP	NS
226	TT_9-22	Bacteria	Proteobacteria	Alphaproteobacteria	Rhizobiales	Bradyrhizobiaceae	Bosea	TSA 1/10	MP	NS
227	R_13-S65	Bacteria	Proteobacteria	Alphaproteobacteria	Rhizobiales	Bradyrhizobiaceae	Bosea	R2A	MP	NS
228	R_13-26	Bacteria	Proteobacteria	Alphaproteobacteria	Rhizobiales	Bradyrhizobiaceae	Bosea	R2A	MP	NS
229	T_123-13	Bacteria	Proteobacteria	Alphaproteobacteria	Rhizobiales	Bradyrhizobiaceae	Bosea	TSA	MP	NS
230	T_13-98	Bacteria	Proteobacteria	Alphaproteobacteria	Rhizobiales	Bradyrhizobiaceae	Bosea	TSA	MP	NS
231	TT_56-30	Bacteria	Proteobacteria	Alphaproteobacteria	Rhizobiales	Bradyrhizobiaceae	Bosea	TSA 1/10	MP	NS
232	T_123-9	Bacteria	Proteobacteria	Alphaproteobacteria	Rhizobiales	Bradyrhizobiaceae	Bosea	TSA	MP	NS
233	TT_56-20	Bacteria	Proteobacteria	Alphaproteobacteria	Rhizobiales	Bradyrhizobiaceae	Bosea	TSA 1/10	MP	NS
234	TT_13-34	Bacteria	Proteobacteria	Alphaproteobacteria	Rhizobiales	Bradyrhizobiaceae	Bosea	TSA 1/10	MP	NS
235	T_13-12	Bacteria	Proteobacteria	Alphaproteobacteria	Rhizobiales	Bradyrhizobiaceae	Bosea	TSA	MP	NS
236	I_123-20	Bacteria	Proteobacteria	Alphaproteobacteria	Rhizobiales	Bradyrhizobiaceae	Bosea	ISP2	MP	NS
237	T_56-122	Bacteria	Proteobacteria	Alphaproteobacteria	Rhizobiales	Bradyrhizobiaceae	Bosea	TSA	MP	NS
238	T_123-S62	Bacteria	Proteobacteria	Alphaproteobacteria	Rhizobiales	Bradyrhizobiaceae	Bosea	TSA	MP	NS
239	TR_13-19	Bacteria	Proteobacteria	Alphaproteobacteria	Rhizobiales	Bradyrhizobiaceae	Bosea	R2A 1/10	MP	NS
240	T_13-19	Bacteria	Proteobacteria	Alphaproteobacteria	Rhizobiales	Bradyrhizobiaceae	Bosea	TSA	MP	NS
241	R_13-54	Bacteria	Proteobacteria	Alphaproteobacteria	Rhizobiales	Bradyrhizobiaceae	Bosea	R2A	MP	NS
242	R_123-S47	Bacteria	Proteobacteria	Alphaproteobacteria	Rhizobiales	Bradyrhizobiaceae	Bosea	R2A	MP	NS
243	R_56-63	Bacteria	Bacteroidetes	Flavobacteriia	Flavobacteriales	Flavobacteriaceae	Chryseobacterium	R2A	WNS	NS
244	R_13-S57	Bacteria	Actinobacteria	Actinobacteria	Micrococcales	Microbacteriaceae	Curtobacterium	R2A	WNS	NS
245	R_123-13	Bacteria	Proteobacteria	Alphaproteobacteria	Rhizobiales	Hyphomicrobiaceae	Devosia	R2A	WS	NS
246	R_56-69	Bacteria	Proteobacteria	Alphaproteobacteria	Rhizobiales	Hyphomicrobiaceae	Devosia	R2A	WS	NS
247	R_13-57	Bacteria	Proteobacteria	Alphaproteobacteria	Rhizobiales	Hyphomicrobiaceae	Devosia	R2A	WS	NS
248	R_9-S76	Bacteria	Bacteroidetes	Cytophagia	Cytophagales	Cytophagaceae	Dyadobacter	R2A	RP	NS
249	TR_9-21	Bacteria	Proteobacteria	Alphaproteobacteria	Rhizobiales	Rhizobiaceae	Ensifer	R2A 1/10	WNS	NS
250	T_13-105	Bacteria	Firmicutes	Bacilli	Bacillales	Bacillaceae	Fictibacillus	TSA	WNS	NS
251	T_56-107	Bacteria	Firmicutes	Bacilli	Bacillales	Bacillaceae	Fictibacillus	TSA	WNS	NS
252	R_13-S53-1	Bacteria	Firmicutes	Bacilli	Bacillales	Bacillaceae	Fictibacillus	R2A	WNS	NS
253	R_9-S68	Bacteria	Firmicutes	Bacilli	Bacillales	Bacillaceae	Fictibacillus	R2A	WNS	NS
254	TT_9-72	Bacteria	Firmicutes	Bacilli	Bacillales	Bacillaceae	Fictibacillus	TSA 1/10	WNS	NS
255	T_13-S125	Bacteria	Firmicutes	Bacilli	Bacillales	Bacillaceae	Fictibacillus	TSA	WNS	NS
256	R_9-S79	Bacteria	Firmicutes	Bacilli	Bacillales	Bacillaceae	Fictibacillus	R2A	WNS	NS
257	R_9-S87	Bacteria	Bacteroidetes	Chitinophagia	Chitinophagales	Chitinophagaceae	Flavihumibacter	R2A	WNS	NS
258	R_9-S81	Bacteria	Bacteroidetes	Chitinophagia	Chitinophagales	Chitinophagaceae	Flavihumibacter	R2A	WNS	NS
259	T_9-9	Bacteria	Proteobacteria	Alphaproteobacteria	Rhizobiales	Rhizobiaceae	Kaistia	TSA	WS	NS
260	T_13-71	Bacteria	Proteobacteria	Alphaproteobacteria	Rhizobiales	Rhizobiaceae	Kaistia	TSA	WS	NS
261	T_56-7	Bacteria	Actinobacteria	Actinobacteria	Micrococcales	Micrococcaceae	Kocuria	TSA	WNS	NS
262	T_13-95	Bacteria	Actinobacteria	Actinobacteria	Micrococcales	Micrococcaceae	Kocuria	TSA	WNS	NS
263	T_56-39	Bacteria	Actinobacteria	Actinobacteria	Micrococcales	Micrococcaceae	Kocuria	TSA	WNS	NS
264	T_13-75	Bacteria	Actinobacteria	Actinobacteria	Micrococcales	Micrococcaceae	Kocuria	TSA	WNS	NS
265	T_13-77	Bacteria	Actinobacteria	Actinobacteria	Micrococcales	Micrococcaceae	Kocuria	TSA	WNS	NS
266	T_123-22	Bacteria	Actinobacteria	Actinobacteria	Micrococcales	Microbacteriaceae	Leifsonia	TSA	WNS	NS
267	R_56-29	Bacteria	Actinobacteria	Actinobacteria	Pseudonocardiales	Pseudonocardiaceae	Lentzea	R2A	MP	NS
268	T_56-25	Bacteria	Firmicutes	Bacilli	Bacillales	Bacillaceae	Lysinibacillus	TSA	WNS	NS
269	R_9-S71-2	Bacteria	Firmicutes	Bacilli	Bacillales	Bacillaceae	Lysinibacillus	R2A	WNS	NS
270	T_9-15	Bacteria	Firmicutes	Bacilli	Bacillales	Bacillaceae	Lysinibacillus	TSA	WNS	NS
271	R_9-S14	Bacteria	Proteobacteria	Gammaproteobacteria	Xanthomonadales	Xanthomonadaceae	Lysobacter	R2A	RNP	NS
272	TR_56-1	Bacteria	Proteobacteria	Gammaproteobacteria	Xanthomonadales	Xanthomonadaceae	Lysobacter	R2A 1/10	RNP	NS
273	TT_9-21	Bacteria	Proteobacteria	Gammaproteobacteria	Xanthomonadales	Xanthomonadaceae	Lysobacter	TSA 1/10	RNP	NS
274	R_56-S36	Bacteria	Proteobacteria	Gammaproteobacteria	Xanthomonadales	Xanthomonadaceae	Lysobacter	R2A	RNP	NS
275	T_56-37	Bacteria	Proteobacteria	Gammaproteobacteria	Xanthomonadales	Xanthomonadaceae	Lysobacter	TSA	RNP	NS
276	R_56-14	Bacteria	Proteobacteria	Gammaproteobacteria	Xanthomonadales	Xanthomonadaceae	Lysobacter	R2A	RNP	NS
277	T_13-110	Bacteria	Proteobacteria	Gammaproteobacteria	Xanthomonadales	Xanthomonadaceae	Lysobacter	TSA	RNP	NS
278	T_56-14	Bacteria	Proteobacteria	Gammaproteobacteria	Xanthomonadales	Xanthomonadaceae	Lysobacter	TSA	RNP	NS
279	R_13-S45	Bacteria	Proteobacteria	Gammaproteobacteria	Xanthomonadales	Xanthomonadaceae	Lysobacter	R2A	RNP	NS
280	T_13-4	Bacteria	Proteobacteria	Gammaproteobacteria	Xanthomonadales	Xanthomonadaceae	Lysobacter	TSA	RNP	NS
281	TR_56-S21	Bacteria	Proteobacteria	Gammaproteobacteria	Xanthomonadales	Xanthomonadaceae	Lysobacter	R2A 1/10	RNP	NS
282	T_56-67	Bacteria	Proteobacteria	Gammaproteobacteria	Xanthomonadales	Xanthomonadaceae	Lysobacter	TSA	RNP	NS
283	TT_9-23	Bacteria	Proteobacteria	Gammaproteobacteria	Xanthomonadales	Xanthomonadaceae	Lysobacter	TSA 1/10	RNP	NS
284	T_56-54	Bacteria	Proteobacteria	Gammaproteobacteria	Xanthomonadales	Xanthomonadaceae	Lysobacter	TSA	RNP	NS
285	T_56-124	Bacteria	Proteobacteria	Gammaproteobacteria	Xanthomonadales	Xanthomonadaceae	Lysobacter	TSA	RNP	NS
286	TT_9-50	Bacteria	Proteobacteria	Gammaproteobacteria	Xanthomonadales	Xanthomonadaceae	Lysobacter	TSA 1/10	RNP	NS
287	TT_9-74	Bacteria	Proteobacteria	Gammaproteobacteria	Xanthomonadales	Xanthomonadaceae	Lysobacter	TSA 1/10	RNP	NS
288	TT_9-44	Bacteria	Proteobacteria	Gammaproteobacteria	Xanthomonadales	Xanthomonadaceae	Lysobacter	TSA 1/10	RNP	NS
289	R_56-S29	Bacteria	Proteobacteria	Gammaproteobacteria	Xanthomonadales	Xanthomonadaceae	Lysobacter	R2A	RNP	NS
290	T_56-106	Bacteria	Proteobacteria	Gammaproteobacteria	Xanthomonadales	Xanthomonadaceae	Lysobacter	TSA	RNP	NS
291	TT_56-18	Bacteria	Proteobacteria	Gammaproteobacteria	Xanthomonadales	Xanthomonadaceae	Lysobacter	TSA 1/10	RNP	NS
292	TT_9-68	Bacteria	Proteobacteria	Gammaproteobacteria	Xanthomonadales	Xanthomonadaceae	Lysobacter	TSA 1/10	RNP	NS
293	R_13-11	Bacteria	Proteobacteria	Gammaproteobacteria	Xanthomonadales	Xanthomonadaceae	Lysobacter	R2A	RNP	NS
294	TR_9-38	Bacteria	Proteobacteria	Gammaproteobacteria	Xanthomonadales	Xanthomonadaceae	Lysobacter	R2A 1/10	RNP	NS
295	TT_13-37	Bacteria	Proteobacteria	Gammaproteobacteria	Xanthomonadales	Xanthomonadaceae	Lysobacter	TSA 1/10	RNP	NS
296	R_9-S51	Bacteria	Proteobacteria	Gammaproteobacteria	Xanthomonadales	Xanthomonadaceae	Lysobacter	R2A	RNP	NS
297	TT_13-36	Bacteria	Proteobacteria	Gammaproteobacteria	Xanthomonadales	Xanthomonadaceae	Lysobacter	TSA 1/10	RNP	NS
298	T_56-87	Bacteria	Proteobacteria	Gammaproteobacteria	Xanthomonadales	Xanthomonadaceae	Lysobacter	TSA	RNP	NS
299	T_13-91	Bacteria	Proteobacteria	Gammaproteobacteria	Xanthomonadales	Xanthomonadaceae	Lysobacter	TSA	RNP	NS
300	R_56-73	Bacteria	Proteobacteria	Gammaproteobacteria	Xanthomonadales	Xanthomonadaceae	Lysobacter	R2A	RNP	NS
301	TR_13S-13	Bacteria	Proteobacteria	Alphaproteobacteria	Rhizobiales	Phyllobacteriaceae	Mesorhizobium	R2A 1/10	MP	NS
302	R_9-S11	Bacteria	Proteobacteria	Alphaproteobacteria	Rhizobiales	Phyllobacteriaceae	Mesorhizobium	R2A	MP	NS
303	TR_13-39	Bacteria	Proteobacteria	Alphaproteobacteria	Rhizobiales	Phyllobacteriaceae	Mesorhizobium	R2A 1/10	MP	NS
304	R_123-S37	Bacteria	Actinobacteria	Actinobacteria	Micrococcales	Microbacteriaceae	Microbacterium	R2A	IP	NS
305	T_123-S66	Bacteria	Actinobacteria	Actinobacteria	Micrococcales	Microbacteriaceae	Microbacterium	TSA	IP	NS
306	T_123-S611	Bacteria	Actinobacteria	Actinobacteria	Micrococcales	Microbacteriaceae	Microbacterium	TSA	IP	NS
307	R_123-S40	Bacteria	Actinobacteria	Actinobacteria	Micrococcales	Microbacteriaceae	Microbacterium	R2A	IP	NS
308	TR_123-S31	Bacteria	Actinobacteria	Actinobacteria	Micrococcales	Microbacteriaceae	Microbacterium	R2A 1/10	IP	NS
309	TR_13-2	Bacteria	Actinobacteria	Actinobacteria	Micrococcales	Microbacteriaceae	Microbacterium	R2A 1/10	IP	NS
310	T_123-5	Bacteria	Actinobacteria	Actinobacteria	Micrococcales	Microbacteriaceae	Microbacterium	TSA	IP	NS
311	R_123-S38	Bacteria	Actinobacteria	Actinobacteria	Micrococcales	Microbacteriaceae	Microbacterium	R2A	IP	NS
312	R_9-S66	Bacteria	Actinobacteria	Actinobacteria	Micrococcales	Microbacteriaceae	Microbacterium	R2A	IP	NS
313	T_123-S65	Bacteria	Actinobacteria	Actinobacteria	Micrococcales	Microbacteriaceae	Microbacterium	TSA	IP	NS
314	R_56-56	Bacteria	Actinobacteria	Actinobacteria	Micrococcales	Microbacteriaceae	Microbacterium	R2A	IP	NS
315	R_9-S39	Bacteria	Actinobacteria	Actinobacteria	Micrococcales	Microbacteriaceae	Microbacterium	R2A	IP	NS
316	R_123-S43	Bacteria	Actinobacteria	Actinobacteria	Micrococcales	Microbacteriaceae	Microbacterium	R2A	IP	NS
317	R_9-S1	Bacteria	Actinobacteria	Actinobacteria	Micrococcales	Microbacteriaceae	Microbacterium	R2A	IP	NS
318	R_56-S5	Bacteria	Actinobacteria	Actinobacteria	Micrococcales	Microbacteriaceae	Microbacterium	R2A	IP	NS
319	T_123-S61	Bacteria	Actinobacteria	Actinobacteria	Micrococcales	Microbacteriaceae	Microbacterium	TSA	IP	NS
320	TR_123-S47	Bacteria	Actinobacteria	Actinobacteria	Micrococcales	Microbacteriaceae	Microbacterium	R2A 1/10	IP	NS
321	T_123-S38	Bacteria	Actinobacteria	Actinobacteria	Micrococcales	Microbacteriaceae	Microbacterium	TSA	IP	NS
322	R_9-S62	Bacteria	Actinobacteria	Actinobacteria	Micrococcales	Microbacteriaceae	Microbacterium	R2A	IP	NS
323	T_123-23	Bacteria	Actinobacteria	Actinobacteria	Micrococcales	Microbacteriaceae	Microbacterium	TSA	IP	NS
324	R_9-S70	Bacteria	Actinobacteria	Actinobacteria	Micrococcales	Microbacteriaceae	Microbacterium	R2A	IP	NS
325	R_9-S65	Bacteria	Actinobacteria	Actinobacteria	Micrococcales	Microbacteriaceae	Microbacterium	R2A	IP	NS
326	R_123-2	Bacteria	Actinobacteria	Actinobacteria	Micrococcales	Microbacteriaceae	Microbacterium	R2A	IP	NS
327	R_123-27	Bacteria	Actinobacteria	Actinobacteria	Micrococcales	Microbacteriaceae	Microbacterium	R2A	IP	NS
328	R_123-S21	Bacteria	Actinobacteria	Actinobacteria	Micrococcales	Microbacteriaceae	Microbacterium	R2A	IP	NS
329	R_123-S68	Bacteria	Actinobacteria	Actinobacteria	Micrococcales	Microbacteriaceae	Microbacterium	R2A	IP	NS
330	R_9-S80	Bacteria	Actinobacteria	Actinobacteria	Micrococcales	Microbacteriaceae	Microbacterium	R2A	IP	NS
331	R_9-S21	Bacteria	Actinobacteria	Actinobacteria	Micrococcales	Microbacteriaceae	Microbacterium	R2A	IP	NS
332	T_13-92	Bacteria	Actinobacteria	Actinobacteria	Micrococcales	Microbacteriaceae	Microbacterium	TSA	IP	NS
333	R_13-61	Bacteria	Actinobacteria	Actinobacteria	Micrococcales	Microbacteriaceae	Microbacterium	R2A	IP	NS
334	TT_13-51	Bacteria	Actinobacteria	Actinobacteria	Micrococcales	Microbacteriaceae	Microbacterium	TSA 1/10	IP	NS
335	TR_13-S37	Bacteria	Actinobacteria	Actinobacteria	Micrococcales	Microbacteriaceae	Microbacterium	R2A 1/10	IP	NS
336	T_123-14	Bacteria	Actinobacteria	Actinobacteria	Micrococcales	Microbacteriaceae	Microbacterium	TSA	IP	NS
337	R_123-10	Bacteria	Actinobacteria	Actinobacteria	Micrococcales	Microbacteriaceae	Microbacterium	R2A	IP	NS
338	TT_123-18	Bacteria	Actinobacteria	Actinobacteria	Micrococcales	Microbacteriaceae	Microbacterium	TSA 1/10	IP	NS
339	R_9-S67	Bacteria	Actinobacteria	Actinobacteria	Micrococcales	Microbacteriaceae	Microbacterium	R2A	IP	NS
340	TR_123-S41	Bacteria	Actinobacteria	Actinobacteria	Micrococcales	Microbacteriaceae	Microbacterium	R2A 1/10	IP	NS
341	R_9-S75	Bacteria	Actinobacteria	Actinobacteria	Micrococcales	Microbacteriaceae	Microbacterium	R2A	IP	NS
342	TT_123-10	Bacteria	Actinobacteria	Actinobacteria	Micrococcales	Microbacteriaceae	Microbacterium	TSA 1/10	IP	NS
343	T_13-101	Bacteria	Actinobacteria	Actinobacteria	Micrococcales	Microbacteriaceae	Microbacterium	TSA	IP	NS
344	R_9-S71-3	Bacteria	Actinobacteria	Actinobacteria	Micrococcales	Microbacteriaceae	Microbacterium	R2A	IP	NS
345	R_123-S23	Bacteria	Actinobacteria	Actinobacteria	Micrococcales	Microbacteriaceae	Microbacterium	R2A	IP	NS
346	R_123-S61	Bacteria	Actinobacteria	Actinobacteria	Micrococcales	Microbacteriaceae	Microbacterium	R2A	IP	NS
347	R_9-S44	Bacteria	Actinobacteria	Actinobacteria	Micrococcales	Microbacteriaceae	Microbacterium	R2A	IP	NS
348	T_13-83	Bacteria	Actinobacteria	Actinobacteria	Micrococcales	Microbacteriaceae	Microbacterium	TSA	IP	NS
349	TT_123-21	Bacteria	Actinobacteria	Actinobacteria	Micrococcales	Microbacteriaceae	Microbacterium	TSA 1/10	IP	NS
350	TR_9-S49	Bacteria	Actinobacteria	Actinobacteria	Micrococcales	Microbacteriaceae	Microbacterium	R2A 1/10	IP	NS
351	R_9-S52	Bacteria	Actinobacteria	Actinobacteria	Micrococcales	Microbacteriaceae	Microbacterium	R2A	IP	NS
352	T_123-S47	Bacteria	Actinobacteria	Actinobacteria	Micrococcales	Microbacteriaceae	Microbacterium	TSA	IP	NS
353	R_123-S12	Bacteria	Actinobacteria	Actinobacteria	Micrococcales	Microbacteriaceae	Microbacterium	R2A	IP	NS
354	R_123-23	Bacteria	Actinobacteria	Actinobacteria	Micrococcales	Microbacteriaceae	Microbacterium	R2A	IP	NS
355	TT_123-27	Bacteria	Actinobacteria	Actinobacteria	Micrococcales	Microbacteriaceae	Microbacterium	TSA 1/10	IP	NS
356	R_13-46	Bacteria	Actinobacteria	Actinobacteria	Micrococcales	Microbacteriaceae	Microbacterium	R2A	IP	NS
357	TR_9-S54	Bacteria	Actinobacteria	Actinobacteria	Micrococcales	Microbacteriaceae	Microbacterium	R2A 1/10	IP	NS
358	R_123-S20	Bacteria	Actinobacteria	Actinobacteria	Micrococcales	Microbacteriaceae	Microbacterium	R2A	IP	NS
359	R_123-33	Bacteria	Actinobacteria	Actinobacteria	Micrococcales	Microbacteriaceae	Microbacterium	R2A	IP	NS
360	R_123-31	Bacteria	Actinobacteria	Actinobacteria	Micrococcales	Microbacteriaceae	Microbacterium	R2A	IP	NS
361	T_56-81	Bacteria	Actinobacteria	Actinobacteria	Micrococcales	Microbacteriaceae	Microbacterium	TSA	IP	NS
362	R_123-16	Bacteria	Actinobacteria	Actinobacteria	Micrococcales	Microbacteriaceae	Microbacterium	R2A	IP	NS
363	TR_13-S8	Bacteria	Actinobacteria	Actinobacteria	Micrococcales	Microbacteriaceae	Microbacterium	R2A 1/10	IP	NS
364	R_9-S26	Bacteria	Actinobacteria	Actinobacteria	Micrococcales	Microbacteriaceae	Microbacterium	R2A	IP	NS
365	R_56-7	Bacteria	Actinobacteria	Actinobacteria	Micrococcales	Microbacteriaceae	Microbacterium	R2A	IP	NS
366	TT_123-7	Bacteria	Actinobacteria	Actinobacteria	Micrococcales	Microbacteriaceae	Microbacterium	TSA 1/10	IP	NS
367	T_13-24	Bacteria	Actinobacteria	Actinobacteria	Micrococcales	Microbacteriaceae	Microbacterium	TSA	IP	NS
368	R_123-S18	Bacteria	Actinobacteria	Actinobacteria	Micrococcales	Microbacteriaceae	Microbacterium	R2A	IP	NS
369	I_9-31	Bacteria	Actinobacteria	Actinobacteria	Micrococcales	Microbacteriaceae	Microbacterium	ISP2	IP	NS
370	R_9-S43	Bacteria	Actinobacteria	Actinobacteria	Micrococcales	Microbacteriaceae	Microbacterium	R2A	IP	NS
371	TR_123-S26	Bacteria	Actinobacteria	Actinobacteria	Micrococcales	Microbacteriaceae	Microbacterium	R2A 1/10	IP	NS
372	T_123-S63	Bacteria	Actinobacteria	Actinobacteria	Micrococcales	Microbacteriaceae	Microbacterium	TSA	IP	NS
373	TR_13-S24	Bacteria	Actinobacteria	Actinobacteria	Micrococcales	Microbacteriaceae	Microbacterium	R2A 1/10	IP	NS
374	T_13-28	Bacteria	Actinobacteria	Actinobacteria	Micrococcales	Microbacteriaceae	Microbacterium	TSA	IP	NS
375	TT_123-19	Bacteria	Actinobacteria	Actinobacteria	Micrococcales	Microbacteriaceae	Microbacterium	TSA 1/10	IP	NS
376	TR_123-S44	Bacteria	Actinobacteria	Actinobacteria	Micrococcales	Microbacteriaceae	Microbacterium	R2A 1/10	IP	NS
377	TT_123-25	Bacteria	Actinobacteria	Actinobacteria	Micrococcales	Microbacteriaceae	Microbacterium	TSA 1/10	IP	NS
378	R_56-S45	Bacteria	Actinobacteria	Actinobacteria	Propionibacteriales	Nocardioidaceae	Nocardioides	R2A	RNP	NS
379	R_56-S23	Bacteria	Actinobacteria	Actinobacteria	Propionibacteriales	Nocardioidaceae	Nocardioides	R2A	RNP	NS
380	I_56-S2	Bacteria	Actinobacteria	Actinobacteria	Propionibacteriales	Nocardioidaceae	Nocardioides	ISP2	RNP	NS
381	R_56-S27	Bacteria	Actinobacteria	Actinobacteria	Propionibacteriales	Nocardioidaceae	Nocardioides	R2A	RNP	NS
382	TR_56-10	Bacteria	Actinobacteria	Actinobacteria	Propionibacteriales	Nocardioidaceae	Nocardioides	R2A 1/10	RNP	NS
383	R_123-S60	Bacteria	Actinobacteria	Actinobacteria	Propionibacteriales	Nocardioidaceae	Nocardioides	R2A	RNP	NS
384	R_123-S62	Bacteria	Actinobacteria	Actinobacteria	Propionibacteriales	Nocardioidaceae	Nocardioides	R2A	RNP	NS
385	R_13-S32	Bacteria	Proteobacteria	Alphaproteobacteria	Sphingomonadales	Sphingomonadaceae	Novosphingobium	R2A	RP	NS
386	TR_13-45	Bacteria	Proteobacteria	Alphaproteobacteria	Rhizobiales	Brucellaceae	Ochrobactrum	R2A 1/10	IP	NS
387	TR_13-53	Bacteria	Proteobacteria	Alphaproteobacteria	Rhizobiales	Brucellaceae	Ochrobactrum	R2A 1/10	IP	NS
388	TR_123-S28	Bacteria	Bacteroidetes	Sphingobacteriia	Sphingobacteriales	Sphingobacteriaceae	Olivibacter	R2A 1/10	MP	NS
389	R_123-S39	Bacteria	Bacteroidetes	Sphingobacteriia	Sphingobacteriales	Sphingobacteriaceae	Olivibacter	R2A	MP	NS
390	TR_123-S34S3	Bacteria	Bacteroidetes	Sphingobacteriia	Sphingobacteriales	Sphingobacteriaceae	Olivibacter	R2A 1/10	MP	NS
391	R_56-S41	Bacteria	Firmicutes	Bacilli	Bacillales	Paenibacillaceae	Paenibacillus	R2A	RN	NS
392	L_9-18	Bacteria	Firmicutes	Bacilli	Bacillales	Paenibacillaceae	Paenibacillus	LB	RN	NS
393	L_9-16	Bacteria	Firmicutes	Bacilli	Bacillales	Paenibacillaceae	Paenibacillus	LB	RN	NS
394	R_56-S46	Bacteria	Firmicutes	Bacilli	Bacillales	Planococcaceae	Paenisporosarcina	R2A	WNS	NS
395	R_13-S1	Bacteria	Firmicutes	Bacilli	Bacillales	Planococcaceae	Paenisporosarcina	R2A	WNS	NS
396	T_13-26	Bacteria	Firmicutes	Bacilli	Bacillales	Planococcaceae	Paenisporosarcina	TSA	WNS	NS
397	R_56-S10	Bacteria	Firmicutes	Bacilli	Bacillales	Planococcaceae	Paenisporosarcina	R2A	WNS	NS
398	R_13-S2	Bacteria	Firmicutes	Bacilli	Bacillales	Planococcaceae	Paenisporosarcina	R2A	WNS	NS
399	T_56-55	Bacteria	Firmicutes	Bacilli	Bacillales	Planococcaceae	Paenisporosarcina	TSA	WNS	NS
400	R_56-34	Bacteria	Firmicutes	Bacilli	Bacillales	Planococcaceae	Paenisporosarcina	R2A	WNS	NS
401	R_56-1	Bacteria	Firmicutes	Bacilli	Bacillales	Planococcaceae	Paenisporosarcina	R2A	WNS	NS
402	T_9-54	Bacteria	Firmicutes	Bacilli	Bacillales	Planococcaceae	Paenisporosarcina	TSA	WNS	NS
403	R_56-S22	Bacteria	Firmicutes	Bacilli	Bacillales	Planococcaceae	Paenisporosarcina	R2A	WNS	NS
404	TT_9-31	Bacteria	Firmicutes	Bacilli	Bacillales	Planococcaceae	Paenisporosarcina	TSA 1/10	WNS	NS
405	T_123-S35	Bacteria	Firmicutes	Bacilli	Bacillales	Planococcaceae	Paenisporosarcina	TSA	WNS	NS
406	R_9-S5	Bacteria	Firmicutes	Bacilli	Bacillales	Planococcaceae	Paenisporosarcina	R2A	WNS	NS
407	R_9-31	Bacteria	Firmicutes	Bacilli	Bacillales	Planococcaceae	Planomicrobium	R2A	WNS	NS
408	T_123-S12	Bacteria	Actinobacteria	Actinobacteria	Micrococcales	Promicromonosporaceae	Promicromonospora	TSA	MP	NS
409	T_123-S29	Bacteria	Proteobacteria	Gammaproteobacteria	Pseudomonadales	Pseudomonadaceae	Pseudomonas	TSA	WNS	NS
410	R_123-24	Bacteria	Proteobacteria	Gammaproteobacteria	Pseudomonadales	Pseudomonadaceae	Pseudomonas	R2A	WNS	NS
411	R_123-S19-2	Bacteria	Proteobacteria	Gammaproteobacteria	Pseudomonadales	Pseudomonadaceae	Pseudomonas	R2A	WNS	NS
412	R_123-S52	Bacteria	Proteobacteria	Gammaproteobacteria	Pseudomonadales	Pseudomonadaceae	Pseudomonas	R2A	WNS	NS
413	R_123-S14	Bacteria	Proteobacteria	Gammaproteobacteria	Pseudomonadales	Pseudomonadaceae	Pseudomonas	R2A	WNS	NS
414	R_56-S31	Bacteria	Proteobacteria	Gammaproteobacteria	Pseudomonadales	Pseudomonadaceae	Pseudomonas	R2A	WNS	NS
415	TR_123-S35S4	Bacteria	Proteobacteria	Gammaproteobacteria	Pseudomonadales	Pseudomonadaceae	Pseudomonas	R2A 1/10	WNS	NS
416	TR_123-S35	Bacteria	Proteobacteria	Gammaproteobacteria	Pseudomonadales	Pseudomonadaceae	Pseudomonas	R2A 1/10	WNS	NS
417	R_123-S10	Bacteria	Proteobacteria	Gammaproteobacteria	Pseudomonadales	Pseudomonadaceae	Pseudomonas	R2A	WNS	NS
418	R_123-S35	Bacteria	Proteobacteria	Gammaproteobacteria	Pseudomonadales	Pseudomonadaceae	Pseudomonas	R2A	WNS	NS
419	R_123-S70	Bacteria	Proteobacteria	Gammaproteobacteria	Pseudomonadales	Pseudomonadaceae	Pseudomonas	R2A	WNS	NS
420	TR_123-S48S3	Bacteria	Proteobacteria	Gammaproteobacteria	Pseudomonadales	Pseudomonadaceae	Pseudomonas	R2A 1/10	WNS	NS
421	TT_13-17	Bacteria	Proteobacteria	Gammaproteobacteria	Xanthomonadales	Xanthomonadaceae	Pseudoxanthomonas	TSA 1/10	MP	NS
422	TR_13-S26	Bacteria	Proteobacteria	Gammaproteobacteria	Xanthomonadales	Xanthomonadaceae	Pseudoxanthomonas	R2A 1/10	MP	NS
423	R_9-36	Bacteria	Proteobacteria	Gammaproteobacteria	Xanthomonadales	Xanthomonadaceae	Pseudoxanthomonas	R2A	MP	NS
424	TT_9-59	Bacteria	Proteobacteria	Gammaproteobacteria	Xanthomonadales	Xanthomonadaceae	Pseudoxanthomonas	TSA 1/10	MP	NS
425	TR_123-S34S4	Bacteria	Proteobacteria	Gammaproteobacteria	Xanthomonadales	Xanthomonadaceae	Pseudoxanthomonas	R2A 1/10	MP	NS
426	TT_9-4	Bacteria	Proteobacteria	Gammaproteobacteria	Xanthomonadales	Xanthomonadaceae	Pseudoxanthomonas	TSA 1/10	MP	NS
427	TT_9-34	Bacteria	Proteobacteria	Gammaproteobacteria	Xanthomonadales	Xanthomonadaceae	Pseudoxanthomonas	TSA 1/10	MP	NS
428	R_13-S62	Bacteria	Proteobacteria	Gammaproteobacteria	Xanthomonadales	Xanthomonadaceae	Pseudoxanthomonas	R2A	MP	NS
429	TT_9-56	Bacteria	Proteobacteria	Gammaproteobacteria	Xanthomonadales	Xanthomonadaceae	Pseudoxanthomonas	TSA 1/10	MP	NS
430	R_13-S47	Bacteria	Proteobacteria	Gammaproteobacteria	Xanthomonadales	Xanthomonadaceae	Pseudoxanthomonas	R2A	MP	NS
431	T_56-108	Bacteria	Proteobacteria	Gammaproteobacteria	Xanthomonadales	Xanthomonadaceae	Pseudoxanthomonas	TSA	MP	NS
432	R_9-33	Bacteria	Proteobacteria	Gammaproteobacteria	Xanthomonadales	Xanthomonadaceae	Pseudoxanthomonas	R2A	MP	NS
433	TT_9-9	Bacteria	Proteobacteria	Betaproteobacteria	Burkholderiales	Comamonadaceae	Ramlibacter	TSA 1/10	MP	NS
434	TR_13-3	Bacteria	Proteobacteria	Alphaproteobacteria	Rhizobiales	Rhizobiaceae	Rhizobium	R2A 1/10	MP	NS
435	TR_56-S14	Bacteria	Proteobacteria	Alphaproteobacteria	Rhizobiales	Rhizobiaceae	Rhizobium	R2A 1/10	MP	NS
436	R_56-S42	Bacteria	Proteobacteria	Alphaproteobacteria	Rhizobiales	Rhizobiaceae	Rhizobium	R2A	MP	NS
437	R_13-S30	Bacteria	Proteobacteria	Alphaproteobacteria	Rhizobiales	Rhizobiaceae	Rhizobium	R2A	MP	NS
438	TT_9-70	Bacteria	Proteobacteria	Gammaproteobacteria	Xanthomonadales	Rhodanobacteraceae	Rhodanobacter	TSA 1/10	WS	NS
439	R_13-S51	Bacteria	Proteobacteria	Alphaproteobacteria	Rhodobacterales	Rhodobacteraceae	Rhodobacter	R2A	WS	NS
440	R_13-41	Bacteria	Proteobacteria	Alphaproteobacteria	Rhodobacterales	Rhodobacteraceae	Rhodobacter	R2A	WS	NS
441	R_13-44	Bacteria	Proteobacteria	Alphaproteobacteria	Rhodobacterales	Rhodobacteraceae	Rhodobacter	R2A	WS	NS
442	R_13-S4	Bacteria	Proteobacteria	Alphaproteobacteria	Rhodobacterales	Rhodobacteraceae	Rhodobacter	R2A	WS	NS
443	T_13-30	Bacteria	Proteobacteria	Alphaproteobacteria	Rhodobacterales	Rhodobacteraceae	Rhodobacter	TSA	WS	NS
444	R_123-28	Bacteria	Actinobacteria	Actinobacteria	Corynebacteriales	Nocardiaceae	Rhodococcus	R2A	WS	NS
445	R_123-26	Bacteria	Actinobacteria	Actinobacteria	Corynebacteriales	Nocardiaceae	Rhodococcus	R2A	WS	NS
446	TR_123-S35S1	Bacteria	Actinobacteria	Actinobacteria	Corynebacteriales	Nocardiaceae	Rhodococcus	R2A 1/10	WS	NS
447	T_123-S20	Bacteria	Actinobacteria	Actinobacteria	Corynebacteriales	Nocardiaceae	Rhodococcus	TSA	WS	NS
448	R_123-S54	Bacteria	Actinobacteria	Actinobacteria	Corynebacteriales	Nocardiaceae	Rhodococcus	R2A	WS	NS
449	TR_123-S34S1	Bacteria	Actinobacteria	Actinobacteria	Corynebacteriales	Nocardiaceae	Rhodococcus	R2A 1/10	WS	NS
450	TR_123-S11	Bacteria	Actinobacteria	Actinobacteria	Corynebacteriales	Nocardiaceae	Rhodococcus	R2A 1/10	WS	NS
451	R_123-21	Bacteria	Actinobacteria	Actinobacteria	Corynebacteriales	Nocardiaceae	Rhodococcus	R2A	WS	NS
452	R_123-S44	Bacteria	Actinobacteria	Actinobacteria	Corynebacteriales	Nocardiaceae	Rhodococcus	R2A	WS	NS
453	T_123-S37	Bacteria	Actinobacteria	Actinobacteria	Corynebacteriales	Nocardiaceae	Rhodococcus	TSA	WS	NS
454	TR_123-S35S3	Bacteria	Actinobacteria	Actinobacteria	Corynebacteriales	Nocardiaceae	Rhodococcus	R2A 1/10	WS	NS
455	T_123-12	Bacteria	Actinobacteria	Actinobacteria	Corynebacteriales	Nocardiaceae	Rhodococcus	TSA	WS	NS
456	TR_123-S13	Bacteria	Actinobacteria	Actinobacteria	Corynebacteriales	Nocardiaceae	Rhodococcus	R2A 1/10	WS	NS
457	T_123-S40	Bacteria	Actinobacteria	Actinobacteria	Corynebacteriales	Nocardiaceae	Rhodococcus	TSA	WS	NS
458	T_123-S24	Bacteria	Actinobacteria	Actinobacteria	Corynebacteriales	Nocardiaceae	Rhodococcus	TSA	WS	NS
459	T_123-S42	Bacteria	Actinobacteria	Actinobacteria	Corynebacteriales	Nocardiaceae	Rhodococcus	TSA	WS	NS
460	R_13-66	Bacteria	Actinobacteria	Actinobacteria	Micrococcales	Beutenbergiaceae	Salana	R2A	WS	NS
461	TR_123-S32	Bacteria	Bacteroidetes	Sphingobacteriia	Sphingobacteriales	Sphingobacteriaceae	Sphingobacterium	R2A 1/10	RP	NS
462	TR_123-S12	Bacteria	Bacteroidetes	Sphingobacteriia	Sphingobacteriales	Sphingobacteriaceae	Sphingobacterium	R2A 1/10	RP	NS
463	TR_123-S46S1	Bacteria	Bacteroidetes	Sphingobacteriia	Sphingobacteriales	Sphingobacteriaceae	Sphingobacterium	R2A 1/10	RP	NS
464	TR_123-S27	Bacteria	Bacteroidetes	Sphingobacteriia	Sphingobacteriales	Sphingobacteriaceae	Sphingobacterium	R2A 1/10	RP	NS
465	TR_123-S16	Bacteria	Bacteroidetes	Sphingobacteriia	Sphingobacteriales	Sphingobacteriaceae	Sphingobacterium	R2A 1/10	RP	NS
466	TR_13-7	Bacteria	Bacteroidetes	Sphingobacteriia	Sphingobacteriales	Sphingobacteriaceae	Sphingobacterium	R2A 1/10	RP	NS
467	T_123-8	Bacteria	Bacteroidetes	Sphingobacteriia	Sphingobacteriales	Sphingobacteriaceae	Sphingobacterium	TSA	RP	NS
468	TR_123-S48S1	Bacteria	Bacteroidetes	Sphingobacteriia	Sphingobacteriales	Sphingobacteriaceae	Sphingobacterium	R2A 1/10	RP	NS
469	TR_123-S23	Bacteria	Bacteroidetes	Sphingobacteriia	Sphingobacteriales	Sphingobacteriaceae	Sphingobacterium	R2A 1/10	RP	NS
470	TR_123-S24	Bacteria	Bacteroidetes	Sphingobacteriia	Sphingobacteriales	Sphingobacteriaceae	Sphingobacterium	R2A 1/10	RP	NS
471	TR_123-S21	Bacteria	Bacteroidetes	Sphingobacteriia	Sphingobacteriales	Sphingobacteriaceae	Sphingobacterium	R2A 1/10	RP	NS
472	R_13-55	Bacteria	Proteobacteria	Alphaproteobacteria	Sphingomonadales	Sphingomonadaceae	Sphingobium	R2A	RP	NS
473	R_56-3	Bacteria	Proteobacteria	Alphaproteobacteria	Sphingomonadales	Sphingomonadaceae	Sphingomonas	R2A	WS	NS
474	R_13-45	Bacteria	Proteobacteria	Alphaproteobacteria	Sphingomonadales	Sphingomonadaceae	Sphingomonas	R2A	WS	NS
475	R_9-S59	Bacteria	Proteobacteria	Alphaproteobacteria	Sphingomonadales	Sphingomonadaceae	Sphingomonas	R2A	WS	NS
476	TT_9-40	Bacteria	Proteobacteria	Alphaproteobacteria	Sphingomonadales	Sphingomonadaceae	Sphingomonas	TSA 1/10	WS	NS
477	R_123-5	Bacteria	Proteobacteria	Alphaproteobacteria	Sphingomonadales	Sphingomonadaceae	Sphingopyxis	R2A	RP	NS
478	R_123-12	Bacteria	Proteobacteria	Alphaproteobacteria	Sphingomonadales	Sphingomonadaceae	Sphingopyxis	R2A	RP	NS
479	R_123-S30	Bacteria	Proteobacteria	Alphaproteobacteria	Sphingomonadales	Sphingomonadaceae	Sphingopyxis	R2A	RP	NS
480	R_56-60	Bacteria	Proteobacteria	Alphaproteobacteria	Sphingomonadales	Sphingomonadaceae	Sphingopyxis	R2A	RP	NS
481	TR_123-S32S2	Bacteria	Proteobacteria	Alphaproteobacteria	Sphingomonadales	Sphingomonadaceae	Sphingopyxis	R2A 1/10	RP	NS
482	TT_13-63	Bacteria	Proteobacteria	Alphaproteobacteria	Sphingomonadales	Sphingomonadaceae	Sphingopyxis	TSA 1/10	RP	NS
483	T_123-S8	Bacteria	Proteobacteria	Alphaproteobacteria	Sphingomonadales	Sphingomonadaceae	Sphingopyxis	TSA	RP	NS
484	TT_123-16	Bacteria	Proteobacteria	Alphaproteobacteria	Sphingomonadales	Sphingomonadaceae	Sphingopyxis	TSA 1/10	RP	NS
485	R_9-S9	Bacteria	Proteobacteria	Alphaproteobacteria	Sphingomonadales	Sphingomonadaceae	Sphingopyxis	R2A	RP	NS
486	TT_123-1	Bacteria	Proteobacteria	Alphaproteobacteria	Sphingomonadales	Sphingomonadaceae	Sphingopyxis	TSA 1/10	RP	NS
487	R_123-S42	Bacteria	Proteobacteria	Alphaproteobacteria	Sphingomonadales	Sphingomonadaceae	Sphingopyxis	R2A	RP	NS
488	TT_9-71	Bacteria	Proteobacteria	Alphaproteobacteria	Sphingomonadales	Sphingomonadaceae	Sphingopyxis	TSA 1/10	RP	NS
489	TT_123-6	Bacteria	Proteobacteria	Alphaproteobacteria	Sphingomonadales	Sphingomonadaceae	Sphingopyxis	TSA 1/10	RP	NS
490	TT_13-57	Bacteria	Proteobacteria	Alphaproteobacteria	Sphingomonadales	Sphingomonadaceae	Sphingopyxis	TSA 1/10	RP	NS
491	R_123-S65	Bacteria	Proteobacteria	Alphaproteobacteria	Sphingomonadales	Sphingomonadaceae	Sphingopyxis	R2A	RP	NS
492	R_56-32	Bacteria	Proteobacteria	Alphaproteobacteria	Sphingomonadales	Sphingomonadaceae	Sphingopyxis	R2A	RP	NS
493	TT_56-29	Bacteria	Proteobacteria	Alphaproteobacteria	Sphingomonadales	Sphingomonadaceae	Sphingopyxis	TSA 1/10	RP	NS
494	R_13-43	Bacteria	Proteobacteria	Alphaproteobacteria	Sphingomonadales	Sphingomonadaceae	Sphingopyxis	R2A	RP	NS
495	TT_56-26	Bacteria	Proteobacteria	Alphaproteobacteria	Sphingomonadales	Sphingomonadaceae	Sphingopyxis	TSA 1/10	RP	NS
496	R_123-S2	Bacteria	Proteobacteria	Alphaproteobacteria	Sphingomonadales	Sphingomonadaceae	Sphingopyxis	R2A	RP	NS
497	R_13-51	Bacteria	Proteobacteria	Alphaproteobacteria	Sphingomonadales	Sphingomonadaceae	Sphingopyxis	R2A	RP	NS
498	TR_13-9S1	Bacteria	Proteobacteria	Alphaproteobacteria	Sphingomonadales	Sphingomonadaceae	Sphingopyxis	R2A 1/10	RP	NS
499	R_123-S33	Bacteria	Proteobacteria	Alphaproteobacteria	Sphingomonadales	Sphingomonadaceae	Sphingopyxis	R2A	RP	NS
500	R_123-S9	Bacteria	Proteobacteria	Alphaproteobacteria	Sphingomonadales	Sphingomonadaceae	Sphingopyxis	R2A	RP	NS
501	R_123-34	Bacteria	Proteobacteria	Alphaproteobacteria	Sphingomonadales	Sphingomonadaceae	Sphingopyxis	R2A	RP	NS
502	TT_13-55	Bacteria	Proteobacteria	Alphaproteobacteria	Sphingomonadales	Sphingomonadaceae	Sphingopyxis	TSA 1/10	RP	NS
503	TR_56-6	Bacteria	Proteobacteria	Alphaproteobacteria	Sphingomonadales	Sphingomonadaceae	Sphingopyxis	R2A 1/10	RP	NS
504	R_56-41	Bacteria	Proteobacteria	Alphaproteobacteria	Sphingomonadales	Sphingomonadaceae	Sphingopyxis	R2A	RP	NS
505	TT_13-61	Bacteria	Proteobacteria	Alphaproteobacteria	Sphingomonadales	Sphingomonadaceae	Sphingopyxis	TSA 1/10	RP	NS
506	T_13-36	Bacteria	Proteobacteria	Alphaproteobacteria	Sphingomonadales	Sphingomonadaceae	Sphingopyxis	TSA	RP	NS
507	R_13-33	Bacteria	Proteobacteria	Alphaproteobacteria	Sphingomonadales	Sphingomonadaceae	Sphingopyxis	R2A	RP	NS
508	R_123-4	Bacteria	Proteobacteria	Alphaproteobacteria	Sphingomonadales	Sphingomonadaceae	Sphingopyxis	R2A	RP	NS
509	R_123-18	Bacteria	Proteobacteria	Alphaproteobacteria	Sphingomonadales	Sphingomonadaceae	Sphingopyxis	R2A	RP	NS
510	R_56-28	Bacteria	Proteobacteria	Alphaproteobacteria	Sphingomonadales	Sphingomonadaceae	Sphingopyxis	R2A	RP	NS
511	R_123-S56	Bacteria	Proteobacteria	Alphaproteobacteria	Sphingomonadales	Sphingomonadaceae	Sphingopyxis	R2A	RP	NS
512	TT_56-37	Bacteria	Proteobacteria	Alphaproteobacteria	Sphingomonadales	Sphingomonadaceae	Sphingopyxis	TSA 1/10	RP	NS
513	TT_13-28	Bacteria	Proteobacteria	Alphaproteobacteria	Sphingomonadales	Sphingomonadaceae	Sphingopyxis	TSA 1/10	RP	NS
514	R_56-30	Bacteria	Proteobacteria	Alphaproteobacteria	Sphingomonadales	Sphingomonadaceae	Sphingopyxis	R2A	RP	NS
515	TT_56-24	Bacteria	Proteobacteria	Alphaproteobacteria	Sphingomonadales	Sphingomonadaceae	Sphingopyxis	TSA 1/10	RP	NS
516	TT_123-8	Bacteria	Proteobacteria	Alphaproteobacteria	Sphingomonadales	Sphingomonadaceae	Sphingopyxis	TSA 1/10	RP	NS
517	TT_123-36	Bacteria	Proteobacteria	Alphaproteobacteria	Sphingomonadales	Sphingomonadaceae	Sphingopyxis	TSA 1/10	RP	NS
518	TT_13-49	Bacteria	Proteobacteria	Alphaproteobacteria	Sphingomonadales	Sphingomonadaceae	Sphingopyxis	TSA 1/10	RP	NS
519	T_123-S26	Bacteria	Proteobacteria	Alphaproteobacteria	Sphingomonadales	Sphingomonadaceae	Sphingopyxis	TSA	RP	NS
520	TT_13-38	Bacteria	Proteobacteria	Alphaproteobacteria	Sphingomonadales	Sphingomonadaceae	Sphingopyxis	TSA 1/10	RP	NS
521	R_123-S34-2	Bacteria	Proteobacteria	Alphaproteobacteria	Sphingomonadales	Sphingomonadaceae	Sphingopyxis	R2A	RP	NS
522	TT_9-58	Bacteria	Proteobacteria	Alphaproteobacteria	Sphingomonadales	Sphingomonadaceae	Sphingosinicella	TSA 1/10	WNS	NS
523	TT_9-55	Bacteria	Firmicutes	Bacilli	Bacillales	Planococcaceae	Sporosarcina	TSA 1/10	RN	NS
524	TT_9-16	Bacteria	Firmicutes	Bacilli	Bacillales	Planococcaceae	Sporosarcina	TSA 1/10	RN	NS
525	TT_9-35	Bacteria	Firmicutes	Bacilli	Bacillales	Planococcaceae	Sporosarcina	TSA 1/10	RN	NS
526	T_123-S19	Bacteria	Proteobacteria	Gammaproteobacteria	Xanthomonadales	Xanthomonadaceae	Stenotrophomonas	TSA	WS	NS
527	TT_13-54	Bacteria	Actinobacteria	Actinobacteria	Streptomycetales	Streptomycetaceae	Streptomyces	TSA 1/10	WS	NS
528	I_123-11	Bacteria	Actinobacteria	Actinobacteria	Streptomycetales	Streptomycetaceae	Streptomyces	ISP2	WS	NS
529	T_56-10	Bacteria	Actinobacteria	Actinobacteria	Streptomycetales	Streptomycetaceae	Streptomyces	TSA	WS	NS
530	I_56-18	Bacteria	Actinobacteria	Actinobacteria	Streptomycetales	Streptomycetaceae	Streptomyces	ISP2	WS	NS
531	I_13-8	Bacteria	Actinobacteria	Actinobacteria	Streptomycetales	Streptomycetaceae	Streptomyces	ISP2	WS	NS
532	I_56-24	Bacteria	Actinobacteria	Actinobacteria	Streptomycetales	Streptomycetaceae	Streptomyces	ISP2	WS	NS
533	I_9-13	Bacteria	Actinobacteria	Actinobacteria	Streptomycetales	Streptomycetaceae	Streptomyces	ISP2	WS	NS
534	I_13-40	Bacteria	Actinobacteria	Actinobacteria	Streptomycetales	Streptomycetaceae	Streptomyces	ISP2	WS	NS
535	I_9-51	Bacteria	Actinobacteria	Actinobacteria	Streptomycetales	Streptomycetaceae	Streptomyces	ISP2	WS	NS
536	I_56-31	Bacteria	Actinobacteria	Actinobacteria	Streptomycetales	Streptomycetaceae	Streptomyces	ISP2	WS	NS
537	I_56-20	Bacteria	Actinobacteria	Actinobacteria	Streptomycetales	Streptomycetaceae	Streptomyces	ISP2	WS	NS
538	T_13-13	Bacteria	Actinobacteria	Actinobacteria	Streptomycetales	Streptomycetaceae	Streptomyces	TSA	WS	NS
539	I_9-27	Bacteria	Actinobacteria	Actinobacteria	Streptomycetales	Streptomycetaceae	Streptomyces	ISP2	WS	NS
540	T_56-29	Bacteria	Actinobacteria	Actinobacteria	Streptomycetales	Streptomycetaceae	Streptomyces	TSA	WS	NS
541	I_13-24	Bacteria	Actinobacteria	Actinobacteria	Streptomycetales	Streptomycetaceae	Streptomyces	ISP2	WS	NS
542	I_9-20	Bacteria	Actinobacteria	Actinobacteria	Streptomycetales	Streptomycetaceae	Streptomyces	ISP2	WS	NS
543	T_13-10	Bacteria	Actinobacteria	Actinobacteria	Streptomycetales	Streptomycetaceae	Streptomyces	TSA	WS	NS
544	I_56-55	Bacteria	Actinobacteria	Actinobacteria	Streptomycetales	Streptomycetaceae	Streptomyces	ISP2	WS	NS
545	I_56-83	Bacteria	Actinobacteria	Actinobacteria	Streptomycetales	Streptomycetaceae	Streptomyces	ISP2	WS	NS
546	I_13-46	Bacteria	Actinobacteria	Actinobacteria	Streptomycetales	Streptomycetaceae	Streptomyces	ISP2	WS	NS
547	I_56-1	Bacteria	Actinobacteria	Actinobacteria	Streptomycetales	Streptomycetaceae	Streptomyces	ISP2	WS	NS
548	I_56-27	Bacteria	Actinobacteria	Actinobacteria	Streptomycetales	Streptomycetaceae	Streptomyces	ISP2	WS	NS
549	TT_123-38	Bacteria	Actinobacteria	Actinobacteria	Streptomycetales	Streptomycetaceae	Streptomyces	TSA 1/10	WS	NS
550	I_56-10	Bacteria	Actinobacteria	Actinobacteria	Streptomycetales	Streptomycetaceae	Streptomyces	ISP2	WS	NS
551	I_56-15	Bacteria	Actinobacteria	Actinobacteria	Streptomycetales	Streptomycetaceae	Streptomyces	ISP2	WS	NS
552	I_56-16	Bacteria	Actinobacteria	Actinobacteria	Streptomycetales	Streptomycetaceae	Streptomyces	ISP2	WS	NS
553	I_56-22	Bacteria	Actinobacteria	Actinobacteria	Streptomycetales	Streptomycetaceae	Streptomyces	ISP2	WS	NS
554	I_56-17	Bacteria	Actinobacteria	Actinobacteria	Streptomycetales	Streptomycetaceae	Streptomyces	ISP2	WS	NS
555	I_13-41	Bacteria	Actinobacteria	Actinobacteria	Streptomycetales	Streptomycetaceae	Streptomyces	ISP2	WS	NS
556	I_56-21	Bacteria	Actinobacteria	Actinobacteria	Streptomycetales	Streptomycetaceae	Streptomyces	ISP2	WS	NS
557	I_13-42	Bacteria	Actinobacteria	Actinobacteria	Streptomycetales	Streptomycetaceae	Streptomyces	ISP2	WS	NS
558	I_9-33	Bacteria	Actinobacteria	Actinobacteria	Streptomycetales	Streptomycetaceae	Streptomyces	ISP2	WS	NS
559	T_13-43	Bacteria	Actinobacteria	Actinobacteria	Streptomycetales	Streptomycetaceae	Streptomyces	TSA	WS	NS
560	I_56-29	Bacteria	Actinobacteria	Actinobacteria	Streptomycetales	Streptomycetaceae	Streptomyces	ISP2	WS	NS
561	I_56-28-1	Bacteria	Actinobacteria	Actinobacteria	Streptomycetales	Streptomycetaceae	Streptomyces	ISP2	WS	NS
562	I_9-22	Bacteria	Actinobacteria	Actinobacteria	Streptomycetales	Streptomycetaceae	Streptomyces	ISP2	WS	NS
563	I_56-3	Bacteria	Actinobacteria	Actinobacteria	Streptomycetales	Streptomycetaceae	Streptomyces	ISP2	WS	NS
564	T_13-54	Bacteria	Actinobacteria	Actinobacteria	Streptomycetales	Streptomycetaceae	Streptomyces	TSA	WS	NS
565	I_56-37	Bacteria	Actinobacteria	Actinobacteria	Streptomycetales	Streptomycetaceae	Streptomyces	ISP2	WS	NS
566	I_9-54	Bacteria	Actinobacteria	Actinobacteria	Streptomycetales	Streptomycetaceae	Streptomyces	ISP2	WS	NS
567	TR_56-11	Bacteria	Actinobacteria	Actinobacteria	Streptomycetales	Streptomycetaceae	Streptomyces	R2A 1/10	WS	NS
568	T_13-34	Bacteria	Actinobacteria	Actinobacteria	Streptomycetales	Streptomycetaceae	Streptomyces	TSA	WS	NS
569	I_56-51	Bacteria	Actinobacteria	Actinobacteria	Streptomycetales	Streptomycetaceae	Streptomyces	ISP2	WS	NS
570	I_9-9	Bacteria	Actinobacteria	Actinobacteria	Streptomycetales	Streptomycetaceae	Streptomyces	ISP2	WS	NS
571	I_56-54	Bacteria	Actinobacteria	Actinobacteria	Streptomycetales	Streptomycetaceae	Streptomyces	ISP2	WS	NS
572	I_56-28	Bacteria	Actinobacteria	Actinobacteria	Streptomycetales	Streptomycetaceae	Streptomyces	ISP2	WS	NS
573	I_56-56	Bacteria	Actinobacteria	Actinobacteria	Streptomycetales	Streptomycetaceae	Streptomyces	ISP2	WS	NS
574	I_56-59	Bacteria	Actinobacteria	Actinobacteria	Streptomycetales	Streptomycetaceae	Streptomyces	ISP2	WS	NS
575	R_9-S40	Bacteria	Actinobacteria	Actinobacteria	Streptomycetales	Streptomycetaceae	Streptomyces	R2A	WS	NS
576	I_56-63	Bacteria	Actinobacteria	Actinobacteria	Streptomycetales	Streptomycetaceae	Streptomyces	ISP2	WS	NS
577	R_56-13	Bacteria	Actinobacteria	Actinobacteria	Streptomycetales	Streptomycetaceae	Streptomyces	R2A	WS	NS
578	I_56-69	Bacteria	Actinobacteria	Actinobacteria	Streptomycetales	Streptomycetaceae	Streptomyces	ISP2	WS	NS
579	I_56-70	Bacteria	Actinobacteria	Actinobacteria	Streptomycetales	Streptomycetaceae	Streptomyces	ISP2	WS	NS
580	T_13-90	Bacteria	Actinobacteria	Actinobacteria	Streptomycetales	Streptomycetaceae	Streptomyces	TSA	WS	NS
581	I_13-39	Bacteria	Actinobacteria	Actinobacteria	Streptomycetales	Streptomycetaceae	Streptomyces	ISP2	WS	NS
582	T_13-86	Bacteria	Actinobacteria	Actinobacteria	Streptomycetales	Streptomycetaceae	Streptomyces	TSA	WS	NS
583	T_56-36P	Bacteria	Actinobacteria	Actinobacteria	Streptomycetales	Streptomycetaceae	Streptomyces	TSA	WS	NS
584	R_13-S29	Bacteria	Actinobacteria	Actinobacteria	Streptomycetales	Streptomycetaceae	Streptomyces	R2A	WS	NS
585	T_123-S52	Bacteria	Actinobacteria	Actinobacteria	Streptomycetales	Streptomycetaceae	Streptomyces	TSA	WS	NS
586	I_13-50	Bacteria	Actinobacteria	Actinobacteria	Streptomycetales	Streptomycetaceae	Streptomyces	ISP2	WS	NS
587	T_13-18	Bacteria	Actinobacteria	Actinobacteria	Streptomycetales	Streptomycetaceae	Streptomyces	TSA	WS	NS
588	I_9-15	Bacteria	Actinobacteria	Actinobacteria	Streptomycetales	Streptomycetaceae	Streptomyces	ISP2	WS	NS
589	I_9-47	Bacteria	Actinobacteria	Actinobacteria	Streptomycetales	Streptomycetaceae	Streptomyces	ISP2	WS	NS
590	R_13-S31	Bacteria	Actinobacteria	Actinobacteria	Streptomycetales	Streptomycetaceae	Streptomyces	R2A	WS	NS
591	I_9-55	Bacteria	Actinobacteria	Actinobacteria	Streptomycetales	Streptomycetaceae	Streptomyces	ISP2	WS	NS
592	T_56-23	Bacteria	Actinobacteria	Actinobacteria	Streptomycetales	Streptomycetaceae	Streptomyces	TSA	WS	NS
593	I_56-39	Bacteria	Actinobacteria	Actinobacteria	Streptomycetales	Streptomycetaceae	Streptomyces	ISP2	WS	NS
594	T_56-123	Bacteria	Actinobacteria	Actinobacteria	Streptomycetales	Streptomycetaceae	Streptomyces	TSA	WS	NS
595	T_13-64	Bacteria	Actinobacteria	Actinobacteria	Streptomycetales	Streptomycetaceae	Streptomyces	TSA	WS	NS
596	I_9-34	Bacteria	Actinobacteria	Actinobacteria	Streptomycetales	Streptomycetaceae	Streptomyces	ISP2	WS	NS
597	TR_56-16	Bacteria	Actinobacteria	Actinobacteria	Streptomycetales	Streptomycetaceae	Streptomyces	R2A 1/10	WS	NS
598	I_9-48	Bacteria	Actinobacteria	Actinobacteria	Streptomycetales	Streptomycetaceae	Streptomyces	ISP2	WS	NS
599	I_123-15	Bacteria	Actinobacteria	Actinobacteria	Streptomycetales	Streptomycetaceae	Streptomyces	ISP2	WS	NS
600	I_9-45	Bacteria	Actinobacteria	Actinobacteria	Streptomycetales	Streptomycetaceae	Streptomyces	ISP2	WS	NS
601	I_56-58	Bacteria	Actinobacteria	Actinobacteria	Streptomycetales	Streptomycetaceae	Streptomyces	ISP2	WS	NS
602	R_13-24	Bacteria	Actinobacteria	Actinobacteria	Streptomycetales	Streptomycetaceae	Streptomyces	R2A	WS	NS
603	I_9-24	Bacteria	Actinobacteria	Actinobacteria	Streptomycetales	Streptomycetaceae	Streptomyces	ISP2	WS	NS
604	I_56-68	Bacteria	Actinobacteria	Actinobacteria	Streptomycetales	Streptomycetaceae	Streptomyces	ISP2	WS	NS
605	R_56-62	Bacteria	Actinobacteria	Actinobacteria	Streptomycetales	Streptomycetaceae	Streptomyces	R2A	WS	NS
606	I_13-19	Bacteria	Actinobacteria	Actinobacteria	Streptomycetales	Streptomycetaceae	Streptomyces	ISP2	WS	NS
607	I_56-72	Bacteria	Actinobacteria	Actinobacteria	Streptomycetales	Streptomycetaceae	Streptomyces	ISP2	WS	NS
608	I_56-45	Bacteria	Actinobacteria	Actinobacteria	Streptomycetales	Streptomycetaceae	Streptomyces	ISP2	WS	NS
609	I_56-77	Bacteria	Actinobacteria	Actinobacteria	Streptomycetales	Streptomycetaceae	Streptomyces	ISP2	WS	NS
610	I_13-38	Bacteria	Actinobacteria	Actinobacteria	Streptomycetales	Streptomycetaceae	Streptomyces	ISP2	WS	NS
611	I_56-50	Bacteria	Actinobacteria	Actinobacteria	Streptomycetales	Streptomycetaceae	Streptomyces	ISP2	WS	NS
612	T_13-70	Bacteria	Actinobacteria	Actinobacteria	Streptomycetales	Streptomycetaceae	Streptomyces	TSA	WS	NS
613	I_123-1	Bacteria	Actinobacteria	Actinobacteria	Streptomycetales	Streptomycetaceae	Streptomyces	ISP2	WS	NS
614	I_56-82	Bacteria	Actinobacteria	Actinobacteria	Streptomycetales	Streptomycetaceae	Streptomyces	ISP2	WS	NS
615	I_123-12	Bacteria	Actinobacteria	Actinobacteria	Streptomycetales	Streptomycetaceae	Streptomyces	ISP2	WS	NS
616	I_9-5	Bacteria	Actinobacteria	Actinobacteria	Streptomycetales	Streptomycetaceae	Streptomyces	ISP2	WS	NS
617	I_9-53	Bacteria	Actinobacteria	Actinobacteria	Streptomycetales	Streptomycetaceae	Streptomyces	ISP2	WS	NS
618	I_13-17	Bacteria	Actinobacteria	Actinobacteria	Streptomycetales	Streptomycetaceae	Streptomyces	ISP2	WS	NS
619	I_56-71-1	Bacteria	Actinobacteria	Actinobacteria	Streptomycetales	Streptomycetaceae	Streptomyces	ISP2	WS	NS
620	TT_56-46S	Bacteria	Actinobacteria	Actinobacteria	Streptomycetales	Streptomycetaceae	Streptomyces	TSA 1/10	WS	NS
621	I_56-71	Bacteria	Actinobacteria	Actinobacteria	Streptomycetales	Streptomycetaceae	Streptomyces	ISP2	WS	NS
622	I_56-46	Bacteria	Actinobacteria	Actinobacteria	Streptomycetales	Streptomycetaceae	Streptomyces	ISP2	WS	NS
623	T_56-93	Bacteria	Actinobacteria	Actinobacteria	Streptomycetales	Streptomycetaceae	Streptomyces	TSA	WS	NS
624	I_56-85	Bacteria	Actinobacteria	Actinobacteria	Streptomycetales	Streptomycetaceae	Streptomyces	ISP2	WS	NS
625	R_56-27	Bacteria	Actinobacteria	Actinobacteria	Streptomycetales	Streptomycetaceae	Streptomyces	R2A	WS	NS
626	T_56-45	Bacteria	Actinobacteria	Actinobacteria	Streptomycetales	Streptomycetaceae	Streptomyces	TSA	WS	NS
627	TR_13-23S	Bacteria	Proteobacteria	Gammaproteobacteria	Xanthomonadales	Xanthomonadaceae	Thermomonas	R2A 1/10	RPP	NS
628	R_13-S68	Bacteria	Proteobacteria	Gammaproteobacteria	Xanthomonadales	Xanthomonadaceae	Thermomonas	R2A	RPP	NS
629	R_56-66	Bacteria	Proteobacteria	Betaproteobacteria	Burkholderiales	Comamonadaceae	Variovorax	R2A	WS	NS
630	T_123-6	Bacteria	Proteobacteria	Betaproteobacteria	Burkholderiales	Comamonadaceae	Variovorax	TSA	WS	NS
631	T_13-99	Bacteria	Proteobacteria	Betaproteobacteria	Burkholderiales	Comamonadaceae	Variovorax	TSA	WS	NS
632	TR_9-22	Bacteria	Proteobacteria	Betaproteobacteria	Burkholderiales	Comamonadaceae	Variovorax	R2A 1/10	WS	NS
633	R_123-29	Bacteria	Proteobacteria	Betaproteobacteria	Burkholderiales	Comamonadaceae	Variovorax	R2A	WS	NS
634	T_13-45	Bacteria	Proteobacteria	Betaproteobacteria	Burkholderiales	Comamonadaceae	Variovorax	TSA	WS	NS
635	T_13-120	Bacteria	Proteobacteria	Betaproteobacteria	Burkholderiales	Comamonadaceae	Variovorax	TSA	WS	NS
636	R_123-S22	Bacteria	Proteobacteria	Betaproteobacteria	Burkholderiales	Alcaligenaceae	Advenella	R2A	Others	NS
637	T_123-S14	Bacteria	Proteobacteria	Alphaproteobacteria	Rhizobiales	Rhizobiaceae	Agrobacterium	TSA	Others	NS
638	TR_9-S46	Bacteria	Proteobacteria	Alphaproteobacteria	Rhizobiales	Rhizobiaceae	Agrobacterium	R2A 1/10	Others	NS
639	TR_56-S18	Bacteria	Proteobacteria	Alphaproteobacteria	Rhizobiales	Rhizobiaceae	Agrobacterium	R2A 1/10	Others	NS
640	TR_13-S12	Bacteria	Proteobacteria	Alphaproteobacteria	Rhizobiales	Rhizobiaceae	Agrobacterium	R2A 1/10	Others	NS
641	TR_9-7	Bacteria	Proteobacteria	Alphaproteobacteria	Rhizobiales	Rhizobiaceae	Agrobacterium	R2A 1/10	Others	NS
642	TR_56-S59	Bacteria	Proteobacteria	Alphaproteobacteria	Rhizobiales	Rhizobiaceae	Agrobacterium	R2A 1/10	Others	NS
643	TR_123-125	Bacteria	Proteobacteria	Alphaproteobacteria	Rhizobiales	Rhizobiaceae	Agrobacterium	R2A 1/10	Others	NS
644	R_13-S27	Bacteria	Proteobacteria	Alphaproteobacteria	Rhizobiales	Rhizobiaceae	Agrobacterium	R2A	Others	NS
645	TR_56-S55	Bacteria	Proteobacteria	Alphaproteobacteria	Rhizobiales	Rhizobiaceae	Agrobacterium	R2A 1/10	Others	NS
646	TR_9-2	Bacteria	Proteobacteria	Alphaproteobacteria	Rhizobiales	Rhizobiaceae	Agrobacterium	R2A 1/10	Others	NS
647	TR_9-4	Bacteria	Proteobacteria	Alphaproteobacteria	Rhizobiales	Rhizobiaceae	Agrobacterium	R2A 1/10	Others	NS
648	TR_56-3	Bacteria	Proteobacteria	Alphaproteobacteria	Rhizobiales	Rhizobiaceae	Agrobacterium	R2A 1/10	Others	NS
649	T_9-76	Bacteria	Proteobacteria	Alphaproteobacteria	Rhizobiales	Rhizobiaceae	Agrobacterium	TSA	Others	NS
650	T_9-83	Bacteria	Proteobacteria	Alphaproteobacteria	Rhizobiales	Rhizobiaceae	Agrobacterium	TSA	Others	NS
651	TR_56-S20	Bacteria	Proteobacteria	Alphaproteobacteria	Rhizobiales	Rhizobiaceae	Agrobacterium	R2A 1/10	Others	NS
652	TR_9-3	Bacteria	Proteobacteria	Alphaproteobacteria	Rhizobiales	Rhizobiaceae	Agrobacterium	R2A 1/10	Others	NS
653	T_123-S60	Bacteria	Proteobacteria	Alphaproteobacteria	Rhizobiales	Rhizobiaceae	Agrobacterium	TSA	Others	NS
654	TR_13-62	Bacteria	Proteobacteria	Alphaproteobacteria	Rhizobiales	Rhizobiaceae	Agrobacterium	R2A 1/10	Others	NS
655	TR_13-S34	Bacteria	Proteobacteria	Alphaproteobacteria	Rhizobiales	Rhizobiaceae	Agrobacterium	R2A 1/10	Others	NS
656	TR_13-S31	Bacteria	Proteobacteria	Alphaproteobacteria	Rhizobiales	Rhizobiaceae	Agrobacterium	R2A 1/10	Others	NS
657	TR_9-S51	Bacteria	Proteobacteria	Alphaproteobacteria	Rhizobiales	Rhizobiaceae	Agrobacterium	R2A 1/10	Others	NS
658	TR_13-S46	Bacteria	Proteobacteria	Alphaproteobacteria	Rhizobiales	Rhizobiaceae	Agrobacterium	R2A 1/10	Others	NS
659	TR_123-126	Bacteria	Proteobacteria	Betaproteobacteria	Burkholderiales	Alcaligenaceae	Alcaligenes	R2A 1/10	Others	NS
660	T_13-6	Bacteria	Actinobacteria	Actinobacteria	Micrococcales	Brevibacteriaceae	Brevibacterium	TSA	Others	NS
661	R_9-35	Bacteria	Proteobacteria	Gammaproteobacteria	Pseudomonadales	Moraxellaceae	Moraxella	R2A	Others	NS
662	R_13-S43	Bacteria	Actinobacteria	Actinobacteria	Corynebacteriales	Mycobacteriaceae	Mycolicibacterium	R2A	Others	NS
663	R_123-S63	Bacteria	Proteobacteria	Alphaproteobacteria	Caulobacterales	Caulobacteraceae	Nitrobacteria	R2A	Others	NS
664	TR_9-35	Bacteria	Proteobacteria	Alphaproteobacteria	Caulobacterales	Caulobacteraceae	Nitrobacteria	R2A 1/10	Others	NS
665	TR_13-S29	Bacteria	Proteobacteria	Alphaproteobacteria	Caulobacterales	Caulobacteraceae	Nitrobacteria	R2A 1/10	Others	NS
666	TR_123-S30	Bacteria	Proteobacteria	Alphaproteobacteria	Caulobacterales	Caulobacteraceae	Nitrobacteria	R2A 1/10	Others	NS
667	TR_9-24	Bacteria	Firmicutes	Bacilli	Bacillales	Bacillaceae	Oceanobacillus	R2A 1/10	Others	NS
668	T_9-10	Bacteria	Actinobacteria	Actinobacteria	Micrococcales	Micrococcaceae	Paenarthrobacte	TSA	Others	NS
669	TT_123-23-S2	Bacteria	Actinobacteria	Actinobacteria	Micrococcales	Micrococcaceae	Paenarthrobacter	TSA 1/10	Others	NS
670	TT_123-23-S1	Bacteria	Actinobacteria	Actinobacteria	Micrococcales	Micrococcaceae	Paenarthrobacter	TSA 1/10	Others	NS
671	T_123-24	Bacteria	Actinobacteria	Actinobacteria	Micrococcales	Micrococcaceae	Paenarthrobacter	TSA	Others	NS
672	T_56-131	Bacteria	Actinobacteria	Actinobacteria	Micrococcales	Micrococcaceae	Paeniglutamicibacter	TSA	Others	NS
673	TR_56-S15	Bacteria	Actinobacteria	Actinobacteria	Micrococcales	Micrococcaceae	Paeniglutamicibacter	R2A 1/10	Others	NS
674	R_123-19	Bacteria	Actinobacteria	Actinobacteria	Micrococcales	Micrococcaceae	Paeniglutamicibacter	R2A	Others	NS
675	T_123-S3	Bacteria	Actinobacteria	Actinobacteria	Micrococcales	Micrococcaceae	Paeniglutamicibacter	TSA	Others	NS
676	T_13-88	Bacteria	Actinobacteria	Actinobacteria	Micrococcales	Micrococcaceae	Paeniglutamicibacter	TSA	Others	NS
677	T_56-119	Bacteria	Actinobacteria	Actinobacteria	Micrococcales	Micrococcaceae	Paeniglutamicibacter	TSA	Others	NS
678	T_9-43	Bacteria	Actinobacteria	Actinobacteria	Micrococcales	Micrococcaceae	Paeniglutamicibacter	TSA	Others	NS
679	R_123-58	Bacteria	Actinobacteria	Actinobacteria	Micrococcales	Micrococcaceae	Paeniglutamicibacter	R2A	Others	NS
680	T_123-16	Bacteria	Actinobacteria	Actinobacteria	Micrococcales	Micrococcaceae	Paeniglutamicibacter	TSA	Others	NS
681	TR_13-15	Bacteria	Proteobacteria	Betaproteobacteria	Burkholderiales	Burkholderiaceae	Pandoraea	R2A 1/10	Others	NS
682	R_56-S49	Bacteria	Actinobacteria	Actinobacteria	Micrococcales	Micrococcaceae	Pseudarthrobacter	R2A	Others	NS
683	R_56-46	Bacteria	Actinobacteria	Actinobacteria	Micrococcales	Micrococcaceae	Pseudarthrobacter	R2A	Others	NS
684	T_9-5	Bacteria	Actinobacteria	Actinobacteria	Micrococcales	Micrococcaceae	Pseudarthrobacter	TSA	Others	NS
685	R_9-29	Bacteria	Actinobacteria	Actinobacteria	Micrococcales	Micrococcaceae	Pseudarthrobacter	R2A	Others	NS
686	R_9-32	Bacteria	Actinobacteria	Actinobacteria	Micrococcales	Micrococcaceae	Pseudarthrobacter	R2A	Others	NS
687	TR_56S10	Bacteria	Actinobacteria	Actinobacteria	Micrococcales	Micrococcaceae	Pseudarthrobacter	R2A 1/10	Others	NS
688	T_13-56	Bacteria	Actinobacteria	Actinobacteria	Micrococcales	Micrococcaceae	Pseudarthrobacter	TSA	Others	NS
689	TT_9-53	Bacteria	Actinobacteria	Actinobacteria	Micrococcales	Micrococcaceae	Pseudarthrobacter	TSA 1/10	Others	NS
690	T_13-58	Bacteria	Actinobacteria	Actinobacteria	Micrococcales	Micrococcaceae	Pseudarthrobacter	TSA	Others	NS
691	T_56-125	Bacteria	Actinobacteria	Actinobacteria	Micrococcales	Micrococcaceae	Pseudarthrobacter	TSA	Others	NS
692	T_13-66	Bacteria	Actinobacteria	Actinobacteria	Micrococcales	Micrococcaceae	Pseudarthrobacter	TSA	Others	NS
693	T_13-67	Bacteria	Actinobacteria	Actinobacteria	Micrococcales	Micrococcaceae	Pseudarthrobacter	TSA	Others	NS
694	R_13-47	Bacteria	Actinobacteria	Actinobacteria	Micrococcales	Micrococcaceae	Pseudarthrobacter	R2A	Others	NS
695	T_13-96	Bacteria	Actinobacteria	Actinobacteria	Micrococcales	Micrococcaceae	Pseudarthrobacter	TSA	Others	NS
696	R_56-36	Bacteria	Actinobacteria	Actinobacteria	Micrococcales	Micrococcaceae	Pseudarthrobacter	R2A	Others	NS
697	T_13-81	Bacteria	Actinobacteria	Actinobacteria	Micrococcales	Micrococcaceae	Pseudarthrobacter	TSA	Others	NS
698	T_9-81	Bacteria	Actinobacteria	Actinobacteria	Micrococcales	Micrococcaceae	Pseudarthrobacter	TSA	Others	NS
699	R_56-16	Bacteria	Actinobacteria	Actinobacteria	Micrococcales	Micrococcaceae	Pseudarthrobacter	R2A	Others	NS
700	R_56-49	Bacteria	Actinobacteria	Actinobacteria	Micrococcales	Micrococcaceae	Pseudarthrobacter	R2A	Others	NS
701	T_123-S30	Bacteria	Actinobacteria	Actinobacteria	Micrococcales	Micrococcaceae	Pseudarthrobacter	TSA	Others	NS
702	T_56-115	Bacteria	Actinobacteria	Actinobacteria	Micrococcales	Micrococcaceae	Pseudarthrobacter	TSA	Others	NS
703	TR_13-S32	Bacteria	Actinobacteria	Actinobacteria	Micrococcales	Micrococcaceae	Pseudarthrobacter	R2A 1/10	Others	NS
704	R_13-S50	Bacteria	Actinobacteria	Actinobacteria	Micrococcales	Micrococcaceae	Pseudarthrobacter	R2A	Others	NS
705	T_56-56	Bacteria	Actinobacteria	Actinobacteria	Micrococcales	Micrococcaceae	Pseudarthrobacter	TSA	Others	NS
706	T_56-57	Bacteria	Actinobacteria	Actinobacteria	Micrococcales	Micrococcaceae	Pseudarthrobacter	TSA	Others	NS
707	R_9-S77	Bacteria	Actinobacteria	Actinobacteria	Micrococcales	Micrococcaceae	Pseudarthrobacter	R2A	Others	NS
708	T_56-60	Bacteria	Actinobacteria	Actinobacteria	Micrococcales	Micrococcaceae	Pseudarthrobacter	TSA	Others	NS
709	T_13-100	Bacteria	Actinobacteria	Actinobacteria	Micrococcales	Micrococcaceae	Pseudarthrobacter	TSA	Others	NS
710	T_56-64	Bacteria	Actinobacteria	Actinobacteria	Micrococcales	Micrococcaceae	Pseudarthrobacter	TSA	Others	NS
711	T_56-121	Bacteria	Actinobacteria	Actinobacteria	Micrococcales	Micrococcaceae	Pseudarthrobacter	TSA	Others	NS
712	T_123-19	Bacteria	Actinobacteria	Actinobacteria	Micrococcales	Micrococcaceae	Pseudarthrobacter	TSA	Others	NS
713	R_13-S59	Bacteria	Actinobacteria	Actinobacteria	Micrococcales	Micrococcaceae	Pseudarthrobacter	R2A	Others	NS
714	T_56-127	Bacteria	Actinobacteria	Actinobacteria	Micrococcales	Micrococcaceae	Pseudarthrobacter	TSA	Others	NS
715	TR_13-S1	Bacteria	Actinobacteria	Actinobacteria	Micrococcales	Micrococcaceae	Pseudarthrobacter	R2A 1/10	Others	NS
716	TT_9-43	Bacteria	Actinobacteria	Actinobacteria	Micrococcales	Micrococcaceae	Pseudarthrobacter	TSA 1/10	Others	NS
717	TR_9-44	Bacteria	Actinobacteria	Actinobacteria	Micrococcales	Micrococcaceae	Pseudarthrobacter	R2A 1/10	Others	NS
718	T_9-50	Bacteria	Actinobacteria	Actinobacteria	Micrococcales	Micrococcaceae	Pseudarthrobacter	TSA	Others	NS
719	T_56-79	Bacteria	Actinobacteria	Actinobacteria	Micrococcales	Micrococcaceae	Pseudarthrobacter	TSA	Others	NS
720	TR_13-S11	Bacteria	Actinobacteria	Actinobacteria	Micrococcales	Micrococcaceae	Pseudarthrobacter	R2A 1/10	Others	NS
721	T_9-44	Bacteria	Actinobacteria	Actinobacteria	Micrococcales	Micrococcaceae	Pseudarthrobacter	TSA	Others	NS
722	R_123-S34-1	Bacteria	Actinobacteria	Actinobacteria	Micrococcales	Micrococcaceae	Pseudarthrobacter	R2A	Others	NS
723	T_13-74	Bacteria	Actinobacteria	Actinobacteria	Micrococcales	Micrococcaceae	Pseudarthrobacter	TSA	Others	NS
724	T_56-89	Bacteria	Actinobacteria	Actinobacteria	Micrococcales	Micrococcaceae	Pseudarthrobacter	TSA	Others	NS
725	T_13-11-1	Bacteria	Actinobacteria	Actinobacteria	Micrococcales	Micrococcaceae	Pseudarthrobacter	TSA	Others	NS
726	T_56-97	Bacteria	Actinobacteria	Actinobacteria	Micrococcales	Micrococcaceae	Pseudarthrobacter	TSA	Others	NS
727	R_123-S50	Bacteria	Actinobacteria	Actinobacteria	Micrococcales	Micrococcaceae	Pseudarthrobacter	R2A	Others	NS
728	T_123-S27	Bacteria	Actinobacteria	Actinobacteria	Micrococcales	Micrococcaceae	Pseudarthrobacter	TSA	Others	NS
729	TT_56-6	Bacteria	Actinobacteria	Actinobacteria	Micrococcales	Micrococcaceae	Pseudarthrobacter	TSA 1/10	Others	NS
730	T_123-S32	Bacteria	Actinobacteria	Actinobacteria	Micrococcales	Micrococcaceae	Pseudarthrobacter	TSA	Others	NS
731	TR_9-50	Bacteria	Actinobacteria	Actinobacteria	Micrococcales	Micrococcaceae	Pseudarthrobacter	R2A 1/10	Others	NS
732	R_56-37	Bacteria	Actinobacteria	Actinobacteria	Micrococcales	Micrococcaceae	Pseudarthrobacter	R2A	Others	NS
733	I_9-26	Bacteria	Actinobacteria	Actinobacteria	Micrococcales	Micrococcaceae	Pseudarthrobacter	ISP2	Others	NS
734	TR_123-S38S2	Bacteria	Proteobacteria	Alphaproteobacteria	Sphingomonadales	Sphingomonadaceae	Sphingopyxis	R2A 1/10	RP	NS
Table S3B: The classification of 734 bacterial strains
No.	Genus	number	Microbiota	Number of genus	Selected genus
1	Arthrobacter	111	RN	4	S
2	Bacillus	82			S
3	Paenibacillus	4			S
4	Sporosarcina	4			S
5	Lysobacter	31	RNP	3	NS
6	Massilia	1			NS
7	Nocardioides	8			NS
8	Dyadobacter	2	RP	5	S
9	Novosphingobium	1			NS
10	Sphingobacterium	12			S
11	Sphingobium	2			S
12	Sphingopyxis	47			S
13	Microbacterium	75	IP	3	NS
14	Ochrobactrum	3			NS
15	Pedobacter	1			NS
16	Aminobacter	2	MP	12	S
17	Bosea	19			NS
18	Bradyrhizobium	1			S
19	Lentzea	1			NS
20	Mesorhizobium	3			NS
21	Mycobacterium	1			S
22	Olivibacter	4			S
23	Phyllobacterium	1			S
24	Promicromonospora	1			NS
25	Pseudoxanthomonas	13			S
26	Ramlibacter	2			S
27	Rhizobium	5			S
28	Thermomonas	2	RPP	1	NS
29	Acidovorax	2	Others	38	NS
30	Devosia	3			NS
31	Kaistia	2			NS
32	Rhodanobacter	1			NS
33	Rhodobacter	5			NS
34	Rhodococcus	16			NS
35	Salana	1			NS
36	Sphingomonas	4			NS
37	Stenotrophomonas	1			NS
38	Streptomyces	100			NS
39	Variovorax	7			NS
40	Agrococcus	5			NS
41	Agromyces	2			NS
42	Chryseobacterium	1			NS
43	Curtobacterium	1			NS
44	Ensifer	1			NS
45	Fictibacillus	7			NS
46	Flavihumibacter	2			NS
47	Kocuria	5			NS
48	Leifsonia	1			NS
49	Lysinibacillus	3			NS
50	Paenisporosarcina	13			NS
51	Planomicrobium	1			NS
52	Pseudomonas	12			NS
53	Sphingosinicella	1			NS
54	Advenella	1			NS
55	Agrobacterium	22			NS
56	Alcaligenes	1			NS
57	Brevibacterium	1			NS
58	Moraxella	1			NS
59	Mycolicibacterium	1			NS
60	Nitrobacteria	4			NS
61	Oceanobacillus	1			NS
62	Paenarthrobacte	1			NS
63	Paenarthrobacter	3			NS
64	Paeniglutamicibacter	9			NS
65	Pandoraea	1			NS
66	Pseudarthrobacter	52			NS
		734		66
Table S3C: The antagonistic activities of 414 bacterial isolates against I. destructans and M. cucumerina
Micribiota	- (<0%)	+ (0-25%)	++ (25-50%)	+++ (>50%)	Test isolates	No-test isolates	total
IP	26	20	1		47	32	79
MP	4	12	3		19	34	53
Others	21	43	7		71	27	98
RN	35	56	13	1	105	96	201
RNP	2	8			10	30	40
RP	13	15		2	30	34	64
RPP					0	2	2
WNS	1	11			12	43	55
WS	19	71	11	3	104	38	142
Total	121	236	35	6	398	336	734
Table S3D: The sorts of 734 isolates against M.cucumerina based on antagonistic activities
Micribiota	- (<0%)	+ (0-25%)	++ (25-50%)	+++ (>50%)	Test isolates	No-test isolates	total
IP	7	27	3		37	42	79
MP	5	12			17	36	53
Others	2	45	12		59	39	98
RN	6	69	13	1	89	112	201
RNP	4	5	1		10	30	40
RP	3	21	2	2	28	36	64
RPP					0	2	2
WNS		4	6		10	45	55
WS	4	49	21	1	75	67	142
Total	31	232	58	4	325	409	734
Table S3E: The antagonistic activities of 414 bacterial strains isolated against I. destructans and M. cucumerina
No	Name	Genus	Microbiota	Antagonistic activity against I. destructans	I. destructans	Antagonistic activity against M. cucumerina	M. cucumerina	Selected.isolates
1	T_9-80	Microbacterium	IP	6.96	+	6.47	+	S
2	TR_13-43	Ochrobactrum	IP	27.04	++	19.13	+	S
3	R_13-60	Pedobacter	IP	5.62	+	-6.19	-	S
4	T_13-79	Aminobacter	MP	9.64	+	0.84	+	S
5	T_123-S25	Bradyrhizobium	MP	8.3	+	-1.97	-	S
6	R_13-58	Mycobacterium	MP	13.65	+	-6.19	-	S
7	R_123-S13	Olivibacter	MP	12.59	+	-3.38	-	S
8	R_123-S19-1	Phyllobacterium	MP	10.98	+	-1.97	-	S
9	R_13-S19	Pseudoxanthomonas	MP	-2.41	-	-1.97	-	S
10	TT_9-27S2	Ramlibacter	MP	0.27	+	7.88	+	S
11	TR_123-S40	Rhizobium	MP	4.28	+	0.84	+	S
12	T_56-58	Arthrobacter	RN	21.39	+	25.85	++	S
13	R_56-S15	Bacillus	RN	6.29	+	2.72	+	S
14	L_9-17	Paenibacillus	RN	70.44	+++	69.39	+++	S
15	T_56-61	Sporosarcina	RN	-2.52	-	2.72	+	S
16	TT_13-44	Lysobacter	RNP	5.62	+	-3.38	-	S
17	R_56-39	Massilia	RNP	8.3	+	-4.78	-	S
18	R_13-S39	Nocardioides	RNP	20.35	+	-0.57	-	S
19	R_13-31	Dyadobacter	RP	-2.51	-	4.08	+	S
20	T_123-18	Sphingobacterium	RP	1.26	+	0	-	S
21	R_9-S8	Sphingobium	RP	-3.77	-	-1.36	-	S
22	R_13-30	Sphingopyxis	RP	-3.77	-	-1.36	-	S
23	R_9-S80	Microbacterium	IP	-13.54	-	0.67	+	NS
24	R_123-S40	Microbacterium	IP	-7.29	-	4.49	+	NS
25	TR_123-S31	Microbacterium	IP	-7.26	-	17.34	+	NS
26	TR_13-S24	Microbacterium	IP	-7	-	7.14	+	NS
27	R_123-S61	Microbacterium	IP	-6.25	-	-4.11	-	NS
28	R_123-S21	Microbacterium	IP	-6.25	-	3.53	+	NS
29	R_9-S44	Microbacterium	IP	-6.25	-			NS
30	TR_123-S26	Microbacterium	IP	-5.61	-	2.44	+	NS
31	R_123-2	Microbacterium	IP	-5.21	-	11.17	+	NS
32	R_123-S38	Microbacterium	IP	-5.2	-	-0.29	-	NS
33	R_9-S26	Microbacterium	IP	-4.17	-			NS
34	T_123-S47	Microbacterium	IP	-3.96	-			NS
35	R_9-S65	Microbacterium	IP	-3.12	-	-1.24	-	NS
36	T_13-83	Microbacterium	IP	-3.12	-	27.41	++	NS
37	TR_9-S49	Microbacterium	IP	-2.31	-	14.63	+	NS
38	R_123-23	Microbacterium	IP	-2.08	-			NS
39	TR_13-S8	Microbacterium	IP	-1.51	-	10.07	+	NS
40	R_123-27	Microbacterium	IP	-1.04	-	7.35	+	NS
41	R_56-56	Microbacterium	IP	-1.04	-	28.37	++	NS
42	TR_123-S41	Microbacterium	IP	-0.66	-	-2.98	-	NS
43	TR_13-2	Microbacterium	IP	-0.66	-	13.28	+	NS
44	R_9-S62	Microbacterium	IP	0	-	4.49	+	NS
45	R_123-10	Microbacterium	IP	0	-	5.44	+	NS
46	T_123-14	Microbacterium	IP	0	-	5.44	+	NS
47	T_56-81	Microbacterium	IP	0	-	9.26	+	NS
48	I_9-31	Microbacterium	IP	0	-			NS
49	R_9-S43	Microbacterium	IP	0.74	+	26.97	++	NS
50	TR_123-S44	Microbacterium	IP	0.99	+	15.99	+	NS
51	R_123-33	Microbacterium	IP	1.04	+	-1.24	-	NS
52	T_13-24	Microbacterium	IP	1.04	+			NS
53	R_123-S43	Microbacterium	IP	1.04	+			NS
54	T_123-5	Microbacterium	IP	1.05	+	3.53	+	NS
55	T_123-S63	Microbacterium	IP	2.08	+	1.62	+	NS
56	R_9-S21	Microbacterium	IP	3.13	+	1.62	+	NS
57	R_9-S52	Microbacterium	IP	3.13	+	5.44	+	NS
58	T_13-92	Microbacterium	IP	5.21	+	2.58	+	NS
59	T_123-23	Microbacterium	IP	5.21	+	4.49	+	NS
60	T_123-S61	Microbacterium	IP	6.25	+			NS
61	R_9-S39	Microbacterium	IP	9.38	+			NS
62	TR_9-S54	Microbacterium	IP	10.89	+	24.12	+	NS
63	T_123-S65	Microbacterium	IP	11.46	+			NS
64	TT_13-51	Microbacterium	IP	12.21	+			NS
65	R_9-S75	Microbacterium	IP	12.5	+	2.58	+	NS
66	TR_123-S47	Microbacterium	IP	17.04	+	-2.98	-	NS
67	TR_13-S37	Microbacterium	IP			16.91	+	NS
68	TR_13-25	Aminobacter	MP	0.99	+	17.34	+	NS
69	T_56-122	Bosea	MP	-13.54	-	7.35	+	NS
70	T_123-S62	Bosea	MP	0	-	6.4	+	NS
71	TR_13-19	Bosea	MP	2.64	+	6.5	+	NS
72	I_123-20	Bosea	MP	5.21	+			NS
73	R_13-54	Bosea	MP	9.38	+			NS
74	T_123-9	Bosea	MP	25.92	++			NS
75	TT_13-34	Bosea	MP	31.41	++	8.13	+	NS
76	T_123-13	Bosea	MP			5.77	+	NS
77	TR_123-S28	Olivibacter	MP	30.37	++	14.63	+	NS
78	T_123-S12	Promicromonospora	MP	-0.74	-	9.3	+	NS
79	TR_13-3	Rhizobium	MP	5.18	+	8.13	+	NS
80	R_123-S22	Advenella	Others	14.07	+	36.4	++	NS
81	TR_123-125	Agrobacterium	Others	-3.96	-	17.34	+	NS
82	TR_9-S51	Agrobacterium	Others	-2.31	-	20.05	+	NS
83	TR_9-S46	Agrobacterium	Others	-0.66	-	3.79	+	NS
84	TR_13-S34	Agrobacterium	Others	6.67	+	28.15	++	NS
85	TR_9-4	Agrobacterium	Others	7.59	+	17.34	+	NS
86	T_9-76	Agrobacterium	Others	9.63	+	3.42	+	NS
87	TR_9-3	Agrobacterium	Others	12.59	+	17.34	+	NS
88	T_123-S14	Agrobacterium	Others	12.59	+	29.33	++	NS
89	TR_13-S31	Agrobacterium	Others	14.07	+	10.07	+	NS
90	TR_9-7	Agrobacterium	Others	14.07	+	11.92	+	NS
91	R_13-S27	Agrobacterium	Others	14.08	+	31.69	++	NS
92	TR_13-62	Agrobacterium	Others	14.95	+	13.98	+	NS
93	TR_9-2	Agrobacterium	Others	15.56	+	21.41	+	NS
94	T_123-S60	Agrobacterium	Others	38.54	++			NS
95	TR_13-S29	Nitrobacteria	Others	-4.25	-	32.55	++	NS
96	TR_9-35	Nitrobacteria	Others	2.64	+	20.05	+	NS
97	TR_123-S30	Nitrobacteria	Others	19.14	+	11.92	+	NS
98	TR_9-24	Oceanobacillus	Others	2.64	+	3.79	+	NS
99	T_9-10	Paenarthrobacte	Others	0.74	+	11.66	+	NS
100	T_123-24	Paenarthrobacter	Others	17.04	+	11.66	+	NS
101	T_56-131	Paeniglutamicibacter	Others	-13.54	-	9.26	+	NS
102	R_123-19	Paeniglutamicibacter	Others	-12.5	-			NS
103	T_9-43	Paeniglutamicibacter	Others	-10.42	-			NS
104	T_13-88	Paeniglutamicibacter	Others	2.08	+	-1.24	-	NS
105	T_123-16	Paeniglutamicibacter	Others	15.55	+	6.95	+	NS
106	T_56-119	Paeniglutamicibacter	Others	15.63	+	25.5	++	NS
107	TR_56-S15	Paeniglutamicibacter	Others			10.48	+	NS
108	TR_13-15	Pandoraea	Others	8.15	+	7.86	+	NS
109	T_13-96	Pseudarthrobacter	Others	-14.58	-	35.05	++	NS
110	R_56-49	Pseudarthrobacter	Others	-12.5	-	1.62	+	NS
111	T_123-S27	Pseudarthrobacter	Others	-11.46	-	6.4	+	NS
112	R_9-29	Pseudarthrobacter	Others	-6.25	-			NS
113	R_56-16	Pseudarthrobacter	Others	-5.2	-	-0.29	-	NS
114	T_56-79	Pseudarthrobacter	Others	-4.16	-	2.58	+	NS
115	R_56-37	Pseudarthrobacter	Others	-4.16	-			NS
116	R_13-S50	Pseudarthrobacter	Others	-2.22	-	19.9	+	NS
117	T_13-66	Pseudarthrobacter	Others	-2.22	-			NS
118	T_9-5	Pseudarthrobacter	Others	-0.74	-	11.66	+	NS
119	TR_9-44	Pseudarthrobacter	Others	-0.74	-	13.28	+	NS
120	R_56-S49	Pseudarthrobacter	Others	-0.74	-	23.44	+	NS
121	R_9-S77	Pseudarthrobacter	Others	0	-	5.44	+	NS
122	T_13-81	Pseudarthrobacter	Others	0	-	11.17	+	NS
123	T_56-127	Pseudarthrobacter	Others	1.04	+	0.67	+	NS
124	R_123-S50	Pseudarthrobacter	Others	1.04	+	4.49	+	NS
125	T_123-19	Pseudarthrobacter	Others	1.04	+	6.4	+	NS
126	T_9-50	Pseudarthrobacter	Others	1.04	+	7.35	+	NS
127	T_56-125	Pseudarthrobacter	Others	2.08	+	17.86	+	NS
128	T_56-121	Pseudarthrobacter	Others	2.09	+			NS
129	R_56-36	Pseudarthrobacter	Others	2.22	+	17.55	+	NS
130	R_123-S34-1	Pseudarthrobacter	Others	2.22	+	18.73	+	NS
131	T_123-S30	Pseudarthrobacter	Others	3.13	+			NS
132	TR_9-50	Pseudarthrobacter	Others	3.7	+	17.34	+	NS
133	T_56-89	Pseudarthrobacter	Others	4.17	+			NS
134	R_9-32	Pseudarthrobacter	Others	5.18	+	21.08	+	NS
135	T_13-56	Pseudarthrobacter	Others	6.25	+	5.44	+	NS
136	T_13-58	Pseudarthrobacter	Others	6.25	+	14.04	+	NS
137	T_56-64	Pseudarthrobacter	Others	6.25	+	17.86	+	NS
138	T_56-56	Pseudarthrobacter	Others	6.25	+	32.19	++	NS
139	T_56-115	Pseudarthrobacter	Others	6.25	+			NS
140	T_123-S32	Pseudarthrobacter	Others	6.67	+	30.51	++	NS
141	T_9-44	Pseudarthrobacter	Others	12.5	+	36.96	++	NS
142	TR_13-S11	Pseudarthrobacter	Others	12.59	+	9.31	+	NS
143	R_56-46	Pseudarthrobacter	Others	14.07	+	29.33	++	NS
144	TR_13-S1	Pseudarthrobacter	Others	20	+	9.31	+	NS
145	T_13-74	Pseudarthrobacter	Others	20.83	+	2.58	+	NS
146	T_56-57	Pseudarthrobacter	Others	25	++			NS
147	T_13-67	Pseudarthrobacter	Others	28.13	++	16.91	+	NS
148	R_13-47	Pseudarthrobacter	Others	31.25	++			NS
149	T_56-60	Pseudarthrobacter	Others	35.42	++			NS
150	T_9-81	Pseudarthrobacter	Others	37.5	++	12.13	+	NS
151	I_9-26	Pseudarthrobacter	Others	42.71	++	28.37	++	NS
152	T_56-59	Arthrobacter	RN	-15.63	-	11.17	+	NS
153	T_56-78	Arthrobacter	RN	-12.5	-	9.26	+	NS
154	R_56-S19	Arthrobacter	RN	-9.37	-	13.08	+	NS
155	T_13-93	Arthrobacter	RN	-9.37	-			NS
156	R_56-S43	Arthrobacter	RN	-9.37	-			NS
157	T_56-71	Arthrobacter	RN	-7.29	-	10.22	+	NS
158	R_123-S66	Arthrobacter	RN	-6.25	-	1.62	+	NS
159	T_13-122	Arthrobacter	RN	-6.25	-	2.58	+	NS
160	T_123-S56	Arthrobacter	RN	-6.25	-	7.35	+	NS
161	T_56-120	Arthrobacter	RN	-6.25	-			NS
162	T_13-84	Arthrobacter	RN	-5.21	-	3.53	+	NS
163	T_56-109	Arthrobacter	RN	-5.21	-	32.19	++	NS
164	R_56-6	Arthrobacter	RN	-5.2	-	9.26	+	NS
165	TR_13-24	Arthrobacter	RN	-4.53	-	7.92	+	NS
166	TR_13-S25	Arthrobacter	RN	-4.25	-	12.02	+	NS
167	T_56-83	Arthrobacter	RN	-4.17	-			NS
168	R_56-5	Arthrobacter	RN	-4.16	-	0.67	+	NS
169	T_9-64	Arthrobacter	RN	-4.16	-			NS
170	T_13-82	Arthrobacter	RN	-3.12	-	1.62	+	NS
171	T_9-77	Arthrobacter	RN	-2.08	-			NS
172	T_13-116	Arthrobacter	RN	-1.04	-	2.58	+	NS
173	T_13-118	Arthrobacter	RN	-1.04	-	35.05	++	NS
174	T_56-53	Arthrobacter	RN	-1.04	-			NS
175	T_9-61	Arthrobacter	RN	-1.04	-			NS
176	TR_13-S6	Arthrobacter	RN	-0.14	-	19.84	+	NS
177	T_56-70	Arthrobacter	RN	0	-	5.44	+	NS
178	R_9-S23	Arthrobacter	RN	0	-			NS
179	R_123-22	Arthrobacter	RN	0.99	+	21.61	+	NS
180	R_56-S20	Arthrobacter	RN	1.04	+	14.04	+	NS
181	T_56-27	Arthrobacter	RN	1.05	+			NS
182	T_9-71	Arthrobacter	RN	3.13	+	3.53	+	NS
183	R_123-S67	Arthrobacter	RN	3.13	+			NS
184	R_56-31	Arthrobacter	RN	3.13	+			NS
185	I_9-6	Arthrobacter	RN	3.7	+	39.83	++	NS
186	T_9-38	Arthrobacter	RN	4.17	+	12.13	+	NS
187	R_56-S12	Arthrobacter	RN	5.21	+	4.49	+	NS
188	T_56-118	Arthrobacter	RN	6.25	+	17.86	+	NS
189	R_123-S15	Arthrobacter	RN	7.29	+	0.67	+	NS
190	T_9-47	Arthrobacter	RN	7.29	+			NS
191	R_9-S49	Arthrobacter	RN	8.34	+	-1.24	-	NS
192	T_9-52	Arthrobacter	RN	9.38	+	23.59	+	NS
193	T_56-130	Arthrobacter	RN	9.38	+			NS
194	TT_9-42	Arthrobacter	RN	10.09	+	21.61	+	NS
195	R_13-53	Arthrobacter	RN	10.42	+			NS
196	R_123-S16	Arthrobacter	RN	11.11	+	26.18	++	NS
197	T_9-30	Arthrobacter	RN	11.46	+	4.49	+	NS
198	TR_9-34	Arthrobacter	RN	11.55	+	7.91	+	NS
199	TR_13-64	Arthrobacter	RN	11.55	+	15.53	+	NS
200	T_9-70	Arthrobacter	RN	12.5	+	3.53	+	NS
201	TR_13-16	Arthrobacter	RN	12.59	+	20.09	+	NS
202	R_13-S70	Arthrobacter	RN	13.01	+	14.01	+	NS
203	T_9-63	Arthrobacter	RN	14.47	+	10.96	+	NS
204	T_123-S55	Arthrobacter	RN	14.59	+	6.4	+	NS
205	T_9-46	Arthrobacter	RN	14.59	+	25.5	++	NS
206	T_9-56	Arthrobacter	RN	15.63	+	17.86	+	NS
207	TR_9-S56	Arthrobacter	RN	17.4	+	24.66	+	NS
208	TR_56-S11	Arthrobacter	RN	18.86	+	15.53	+	NS
209	TR_56-S25	Arthrobacter	RN	20.32	+	24.66	+	NS
210	TR_9-8	Arthrobacter	RN	21.78	+	23.13	+	NS
211	R_9-S78	Arthrobacter	RN	21.88	+	0.67	+	NS
212	TR_9-S47	Arthrobacter	RN	22.44	+	5.15	+	NS
213	T_56-65	Arthrobacter	RN	22.92	+	49.38	++	NS
214	TT_13-60	Arthrobacter	RN	23.25	+	21.62	+	NS
215	TT_13-29	Arthrobacter	RN	23.25	+	23.14	+	NS
216	R_123-S59	Arthrobacter	RN	23.25	+	24.66	+	NS
217	R_123-57	Arthrobacter	RN	24.71	+	27.7	++	NS
218	T_56-63	Arthrobacter	RN	26.04	++	19.77	+	NS
219	T_9-82	Arthrobacter	RN	26.05	++			NS
220	TR_56-S39	Arthrobacter	RN	26.17	++	20.09	+	NS
221	R_13-S66	Arthrobacter	RN	26.17	++	27.7	++	NS
222	T_56-37P	Arthrobacter	RN	30.56	++	20.09	+	NS
223	R_123-S51	Arthrobacter	RN	32.02	++	32.27	++	NS
224	I_9-30	Arthrobacter	RN	41.67	++	5.44	+	NS
225	I_9-28	Arthrobacter	RN	42.71	++	11.17	+	NS
226	T_56-82	Arthrobacter	RN	45.83	++	26.46	++	NS
227	T_9-53	Arthrobacter	RN			1.62	+	NS
228	T_9-62	Arthrobacter	RN			4.49	+	NS
229	T_13-125	Arthrobacter	RN			12.13	+	NS
230	T_56-18	Arthrobacter	RN			20.73	+	NS
231	R_123-S57	Bacillus	RN	-11.46	-	14	+	NS
232	R_56-S16	Bacillus	RN	-8.33	-	14.04	+	NS
233	T_13-124	Bacillus	RN	-7.29	-	-2.2	-	NS
234	T_123-S44	Bacillus	RN	-7.29	-			NS
235	T_56-91	Bacillus	RN	-7.29	-			NS
236	TR_13-S9	Bacillus	RN	-4.25	-	29.62	++	NS
237	R_56-47	Bacillus	RN	0	-	-0.29	-	NS
238	T_9-19	Bacillus	RN	1.04	+	5.44	+	NS
239	T_56-6	Bacillus	RN	1.04	+			NS
240	TR_9-1	Bacillus	RN	2.61	+	2.44	+	NS
241	TR_9-S3	Bacillus	RN	3.98	+	18.86	+	NS
242	TR_13-S28	Bacillus	RN	3.98	+	20.82	+	NS
243	T_9-29	Bacillus	RN	4.17	+	-0.29	-	NS
244	T_9-24	Bacillus	RN	4.17	+	45.56	++	NS
245	TT_123-37	Bacillus	RN	4.24	+	4.87	+	NS
246	T_9-34	Bacillus	RN	5.21	+	3.53	+	NS
247	T_9-14	Bacillus	RN	5.21	+			NS
248	TR_9-37	Bacillus	RN	5.35	+	5.18	+	NS
249	TT_13-42	Bacillus	RN	5.35	+			NS
250	R_9-S41	Bacillus	RN	8.34	+	1.62	+	NS
251	T_9-23	Bacillus	RN	9.38	+	7.35	+	NS
252	T_123-21	Bacillus	RN	27.39	++			NS
253	T_13-11	Bacillus	RN	31.25	++			NS
254	T_56-113	Bacillus	RN	33.34	++	8.31	+	NS
255	T_56-85	Bacillus	RN			-1.24	-	NS
256	T_13-123	Bacillus	RN			-0.29	-	NS
257	TT_13-27	Bacillus	RN			4.21	+	NS
258	TT_9-55	Sporosarcina	RN	17.49	+	14.63	+	NS
259	TT_9-35	Sporosarcina	RN	40.59	++	15.99	+	NS
260	T_13-110	Lysobacter	RNP	4.17	+	-1.24	-	NS
261	R_9-S51	Lysobacter	RNP	5.21	+			NS
262	TT_13-37	Lysobacter	RNP	6.72	+	5.18	+	NS
263	TT_13-36	Lysobacter	RNP	12.21	+	13.98	+	NS
264	T_56-54	Lysobacter	RNP			48.42	++	NS
265	R_56-S27	Nocardioides	RNP	-12.5	-	2.58	+	NS
266	R_123-S60	Nocardioides	RNP	-4.16	-	6.4	+	NS
267	R_56-S45	Nocardioides	RNP	8.34	+	1.62	+	NS
268	TR_123-S16	Sphingobacterium	RP	-18.81	-	6.5	+	NS
269	TR_123-S48S1	Sphingobacterium	RP	-5.61	-	5.15	+	NS
270	TR_123-S21	Sphingobacterium	RP	-5.61	-	13.28	+	NS
271	TR_123-S12	Sphingobacterium	RP	-2.31	-	2.44	+	NS
272	TR_123-S46S1	Sphingobacterium	RP	-0.66	-	5.15	+	NS
273	TR_123-S23	Sphingobacterium	RP	0.99	+	6.5	+	NS
274	TR_123-S32	Sphingobacterium	RP	2.64	+	3.79	+	NS
275	TR_123-S24	Sphingobacterium	RP	7.59	+	13.28	+	NS
276	TR_13-7	Sphingobacterium	RP	8.15	+	33.6	++	NS
277	TT_13-49	Sphingopyxis	RP	-11.11	-	12.02	+	NS
278	R_13-33	Sphingopyxis	RP	-8.33	-			NS
279	R_56-30	Sphingopyxis	RP	-5.21	-	11.17	+	NS
280	R_123-S2	Sphingopyxis	RP	-1.04	-	4.49	+	NS
281	TT_13-38	Sphingopyxis	RP	-0.14	-			NS
282	R_56-28	Sphingopyxis	RP	2.09	+	5.44	+	NS
283	TR_123-S38S2	Sphingopyxis	RP	2.64	+	21.41	+	NS
284	TT_56-29	Sphingopyxis	RP	3.71	+	22.26	+	NS
285	TT_123-36	Sphingopyxis	RP	5.19	+	5.77	+	NS
286	TT_13-63	Sphingopyxis	RP	6.67	+	15.2	+	NS
287	R_13-51	Sphingopyxis	RP	7.29	+			NS
288	TR_13-9S1	Sphingopyxis	RP	8.09	+	17.89	+	NS
289	TT_13-61	Sphingopyxis	RP	9.47	+	4.2	+	NS
290	TT_9-71	Sphingopyxis	RP	17.03	+	43.46	++	NS
291	TT_13-57	Sphingopyxis	RP	17.7	+	50.15	+++	NS
292	TT_13-55	Sphingopyxis	RP	53.36	+++	12.02	+	NS
293	R_123-S30	Sphingopyxis	RP	58.34	+++	61.8	+++	NS
294	R_123-S42	Sphingopyxis	RP			8.31	+	NS
295	T_13-105	Fictibacillus	WNS	-10.41	-	39.83	++	NS
296	R_9-S68	Fictibacillus	WNS	9.64	+	2.25	+	NS
297	T_13-77	Kocuria	WNS	2.08	+	14.04	+	NS
298	T_13-75	Kocuria	WNS	2.09	+	28.37	++	NS
299	T_13-95	Kocuria	WNS	6.25	+			NS
300	R_123-S35	Pseudomonas	WNS	8.15	+	30.51	++	NS
301	R_123-S19-2	Pseudomonas	WNS	9.63	+	28.15	++	NS
302	R_123-S70	Pseudomonas	WNS	9.63	+	45.8	++	NS
303	R_123-S10	Pseudomonas	WNS	11.11	+	23.44	+	NS
304	R_123-S52	Pseudomonas	WNS	15.56	+	23.44	+	NS
305	T_123-S29	Pseudomonas	WNS	18.52	+			NS
306	R_123-S14	Pseudomonas	WNS	22.96	+	48.18	++	NS
307	TR_13-50	Acidovorax	WS	31.06	++	28.97	++	NS
308	R_123-13	Devosia	WS	2.95	+	3.65	+	NS
309	T_13-71	Kaistia	WS	9.64	+	6.47	+	NS
310	TT_9-70	Rhodanobacter	WS	2.94	+	-3.38	-	NS
311	R_13-44	Rhodobacter	WS	0	-			NS
312	T_13-30	Rhodobacter	WS	1.61	+	5.06	+	NS
313	R_123-S44	Rhodococcus	WS	-13.54	-	-1.24	-	NS
314	TR_123-S34S1	Rhodococcus	WS	-8.91	-	7.86	+	NS
315	TR_123-S35S1	Rhodococcus	WS	-3.96	-	15.99	+	NS
316	T_123-S37	Rhodococcus	WS	0.74	+	14.02	+	NS
317	T_123-S20	Rhodococcus	WS	3.13	+	9.26	+	NS
318	T_123-S42	Rhodococcus	WS	8.15	+	21.08	+	NS
319	R_123-S54	Rhodococcus	WS	11.11	+	11.66	+	NS
320	R_123-21	Rhodococcus	WS	14.99	+	-1.97	-	NS
321	TR_123-S11	Rhodococcus	WS	20	+	14.63	+	NS
322	T_123-S24	Rhodococcus	WS	20.83	+			NS
323	T_123-S40	Rhodococcus	WS	32.29	++			NS
324	TR_123-S35S3	Rhodococcus	WS			17.34	+	NS
325	TR_123-S13	Rhodococcus	WS			28.15	++	NS
326	R_13-66	Salana	WS			18.73	+	NS
327	R_9-S59	Sphingomonas	WS	9.38	+	1.62	+	NS
328	R_56-3	Sphingomonas	WS	9.63	+	34.04	++	NS
329	R_13-45	Sphingomonas	WS	47.12	++	51.48	+++	NS
330	T_123-S19	Stenotrophomonas	WS	10.98	+	2.25	+	NS
331	I_56-1	Streptomyces	WS	-9.38	-	0.67	+	NS
332	I_56-24	Streptomyces	WS	-7.29	-			NS
333	I_56-39	Streptomyces	WS	-6.25	-			NS
334	I_56-45	Streptomyces	WS	-4.17	-			NS
335	T_56-36P	Streptomyces	WS	-2.22	-			NS
336	R_56-13	Streptomyces	WS	-2.08	-	4.49	+	NS
337	I_123-15	Streptomyces	WS	-2.08	-	42.69	++	NS
338	I_56-55	Streptomyces	WS	-2.08	-			NS
339	I_56-37	Streptomyces	WS	-0.74	-	17.55	+	NS
340	I_56-58	Streptomyces	WS	-0.74	-	19.77	+	NS
341	I_9-47	Streptomyces	WS	0	-	38.87	++	NS
342	I_56-77	Streptomyces	WS	0	-			NS
343	I_9-33	Streptomyces	WS	0	-			NS
344	I_56-27	Streptomyces	WS	0.74	+	30.51	++	NS
345	I_9-53	Streptomyces	WS	0.74	+			NS
346	I_56-85	Streptomyces	WS	1.04	+			NS
347	I_56-3	Streptomyces	WS	2.08	+			NS
348	I_9-13	Streptomyces	WS	2.22	+	18.73	+	NS
349	T_13-18	Streptomyces	WS	3.13	+	23.59	+	NS
350	T_56-23	Streptomyces	WS	3.13	+			NS
351	T_13-86	Streptomyces	WS	3.7	+	12.84	+	NS
352	I_13-40	Streptomyces	WS	3.7	+	14.02	+	NS
353	I_56-63	Streptomyces	WS	3.7	+	15.2	+	NS
354	I_56-20	Streptomyces	WS	4.17	+	39.83	++	NS
355	I_9-27	Streptomyces	WS	4.17	+			NS
356	I_9-15	Streptomyces	WS	5.18	+	23.44	+	NS
357	TR_56-11	Streptomyces	WS	5.19	+	6.95	+	NS
358	I_56-21	Streptomyces	WS	5.21	+	0.67	+	NS
359	I_13-39	Streptomyces	WS	5.21	+	18.73	+	NS
360	I_56-56	Streptomyces	WS	6.25	+	43.65	++	NS
361	I_9-54	Streptomyces	WS	6.67	+	11.17	+	NS
362	I_56-16	Streptomyces	WS	6.67	+	18.73	+	NS
363	T_13-64	Streptomyces	WS	6.67	+	21.08	+	NS
364	I_13-24	Streptomyces	WS	6.67	+	42.69	++	NS
365	I_9-34	Streptomyces	WS	6.67	+			NS
366	I_9-5	Streptomyces	WS	6.67	+			NS
367	I_56-18	Streptomyces	WS	8.15	+	11.66	+	NS
368	I_9-22	Streptomyces	WS	8.15	+	11.66	+	NS
369	T_13-90	Streptomyces	WS	8.15	+	15.19	+	NS
370	I_56-69	Streptomyces	WS	8.15	+	21.08	+	NS
371	T_56-93	Streptomyces	WS	8.15	+	25.8	++	NS
372	TT_13-54	Streptomyces	WS	8.15	+	30.51	++	NS
373	I_13-17	Streptomyces	WS	8.15	+	37.57	++	NS
374	I_9-51	Streptomyces	WS	8.15	+			NS
375	I_56-31	Streptomyces	WS	9.63	+	5.77	+	NS
376	R_9-S40	Streptomyces	WS	9.63	+	19.91	+	NS
377	T_13-10	Streptomyces	WS	9.63	+	21.09	+	NS
378	I_123-11	Streptomyces	WS	9.63	+	29.33	++	NS
379	I_9-9	Streptomyces	WS	9.63	+			NS
380	I_13-8	Streptomyces	WS	10.42	+			NS
381	I_56-46	Streptomyces	WS	10.42	+			NS
382	I_9-55	Streptomyces	WS	10.42	+			NS
383	I_13-42	Streptomyces	WS	11.11	+			NS
384	I_56-51	Streptomyces	WS	11.46	+			NS
385	I_13-38	Streptomyces	WS	12.5	+	36.4	++	NS
386	T_13-70	Streptomyces	WS	12.59	+	41.11	++	NS
387	I_56-68	Streptomyces	WS	14.07	+	15.19	+	NS
388	T_56-10	Streptomyces	WS	14.99	+	-0.57	-	NS
389	I_56-83	Streptomyces	WS	15.56	+	17.86	+	NS
390	I_56-28	Streptomyces	WS	15.56	+	23.44	+	NS
391	I_9-48	Streptomyces	WS	15.56	+			NS
392	I_56-59	Streptomyces	WS	17.04	+	19.9	+	NS
393	I_56-50	Streptomyces	WS	17.71	+			NS
394	T_56-45	Streptomyces	WS	18.52	+	8.13	+	NS
395	I_123-12	Streptomyces	WS	18.52	+	28.15	++	NS
396	I_56-54	Streptomyces	WS	18.52	+	38.75	++	NS
397	T_13-13	Streptomyces	WS	18.75	+			NS
398	I_9-20	Streptomyces	WS	20	+	37.58	++	NS
399	I_56-70	Streptomyces	WS	27.41	++	36.4	++	NS
400	I_13-19	Streptomyces	WS	27.41	++			NS
401	T_13-34	Streptomyces	WS	27.41	++			NS
402	T_123-S52	Streptomyces	WS	28.89	++	23.44	+	NS
403	T_13-54	Streptomyces	WS	31.85	++	32.86	++	NS
404	I_9-24	Streptomyces	WS	33.33	++	12.84	+	NS
405	I_56-22	Streptomyces	WS	41.67	++	45.56	++	NS
406	T_13-43	Streptomyces	WS	45.83	++			NS
407	I_123-1	Streptomyces	WS	60.42	+++			NS
408	I_13-46	Streptomyces	WS	66.67	+++			NS
409	I_13-41	Streptomyces	WS	68.75	+++			NS
410	R_123-29	Variovorax	WS	-3.75	-	2.25	+	NS
411	T_13-99	Variovorax	WS	-3.7	-	18.73	+	NS
412	T_13-45	Variovorax	WS	11.11	+	19.91	+	NS
413	T_13-120	Variovorax	WS	23.96	+	1.62	+	NS
414	T_123-6	Variovorax	WS			6.95	+	NS
