# Supplementary material for: Moisture Controls the Suppression of Panax notoginseng Root Rot Disease by Indigenous Bacterial Communities
Source: mSystems. 2022 Aug 24;7(5):e00418-22. doi: 10.1128/msystems.00418-22 (PMC9600642; doi:10.1128/msystems.00418-22)
Supplement: TABLE S4 [file msystems.00418-22-s0009.xlsx]

## Sheet: Table S4
Table S4A: Number of reads from metagenomic shotgun sequencing of the three soil water treatment groups (Group 1, Group 5 and Group 9)
Samples ID	Raw reads	Clean reads	Optimized reads	Contigs	ORFs
Group1a	146474212	145117114	144243288	2048253	2723555
Group1b	136299530	135156381	134122836	1851708	2452649
Group1c	128979810	127908468	126110981	1830796	2397775
Group5a	134459230	133364447	132243623	1691601	2208967
Group5b	139290658	138133034	136069539	1656082	2159645
Group5c	141405664	140307740	139029365	1727275	2276426
Group9a	134338270	133224224	132215504	1552280	1968251
Group9b	135450006	134254234	128528618	1499167	1884970
Group9c	136407832	135440050	130093909	1593152	1991222
Total	1233105212	1222905692	1202657663	15450314	20063460
Average	1.37012e+08	1.35878e+08	1.33629e+08	1.7167e+06	2.22927e+06
Table S4B: Difference analysis of the metagenomic microbial function profiling in KEGG level 2 functional categories
Number	Level 2 of KEGG functional Category	P value	Significant	Enrich	Level 1 of KEGG Functional Category
1	Xenobiotics biodegradation and metabolism	0.013503	Yes	Group1	Metabolism
2	Cell growth and death	0.00116771	Yes	Group1	Cellular Processes
3	Cardiovascular diseases	0.00022805	Yes	Group1	Human Diseases
4	Substance dependence	2.62e-05	Yes	Group1	Human Diseases
5	Metabolism of other amino acids	0.000191339	Yes	Group1_9	Metabolism
6	Neurodegenerative diseases	0.00122248	Yes	Group1_9	Human Diseases
7	Environmental adaptation	0.0160311	Yes	Group1_9	Organismal Systems
8	Circulatory system	0.00362088	Yes	Group1_9	Organismal Systems
9	Carbohydrate metabolism	0.000109106	Yes	Group5	Metabolism
10	Signaling molecules and interaction	0.000265756	Yes	Group5	Environmental Information Processing
11	Cellular community - prokaryotes	0.00495708	Yes	Group9	Cellular Processes
12	Signal transduction	0.0026106	Yes	Group9	Environmental Information Processing
13	Cell motility	0.000375788	Yes	Group9	Cellular Processes
14	Cancers: Overview	0.00149257	Yes	Group9	Human Diseases
15	Transcription	0.0123558	Yes	Group9	Genetic Information Processing
16	Cellular community - eukaryotes	0.00450309	Yes	Group9	Cellular Processes
17	Immune system	0.041783	Yes	Others	Organismal Systems
18	Energy metabolism	0.0319577	Yes	Others	Metabolism
19	Metabolism of cofactors and vitamins	0.00588742	Yes	Others	Metabolism
20	Membrane transport	0.0111378	Yes	Others	Environmental Information Processing
21	Glycan biosynthesis and metabolism	0.0419374	Yes	Others	Metabolism
22	Drug resistance: Antimicrobial	0.00512869	Yes	Others	Human Diseases
23	Endocrine system	0.0124653	Yes	Others	Organismal Systems
24	Transport and catabolism	0.0392552	Yes	Others	Cellular Processes
25	Drug resistance: Antineoplastic	0.00642095	Yes	Others	Human Diseases
26	Cancers: Specific types	0.0291204	Yes	Others	Human Diseases
27	Infectious diseases: Viral	0.00550387	Yes	Others	Human Diseases
28	Sensory system	0.00546488	Yes	Others	Organismal Systems
29	Global and overview maps	0.0211659	Yes	Others	Metabolism
30	Amino acid metabolism	0.0110565	Yes	Others	Metabolism
31	Metabolism of terpenoids and polyketides	0.00250029	Yes	Others	Metabolism
32	Nervous system	0.00961606	Yes	Others	Organismal Systems
33	Immune diseases	0.0026286	Yes	Others	Human Diseases
34	Nucleotide metabolism	0.126955	No	Nosig	Metabolism
35	Replication and repair	0.0582168	No	Nosig	Genetic Information Processing
36	Lipid metabolism	0.30568	No	Nosig	Metabolism
37	Translation	0.168302	No	Nosig	Genetic Information Processing
38	Folding, sorting and degradation	0.258719	No	Nosig	Genetic Information Processing
39	Biosynthesis of other secondary metabolites	0.216079	No	Nosig	Metabolism
40	Infectious diseases: Bacterial	0.0647248	No	Nosig	Human Diseases
41	Aging	0.973206	No	Nosig	Organismal Systems
42	Endocrine and metabolic diseases	0.36878	No	Nosig	Human Diseases
43	Infectious diseases: Parasitic	0.054861	No	Nosig	Human Diseases
44	Excretory system	0.0704359	No	Nosig	Organismal Systems
45	Digestive system	0.0853146	No	Nosig	Organismal Systems
46	Development	0.256007	No	Nosig	Organismal Systems
Table S4C: Difference analysis of the metagenomic microbial function profiling in Level 3 of KEGG functional Category
Number	Pathway	P value	Significant	Group1 vs Group5 ratio	Group9 vs Group5 ratio	Group1 vs Group9 ratio	Enrich	Color	Level 3 of KEGG Functional Category	Level 2 of KEGG Functional Category	Level 1 of KEGG Functional Category
1	ko04215	0.000431558*	Yes	1.218	1.138	1.071	Group1	tomato	Apoptosis - multiple species	Cell growth and death	Cellular Processes
2	ko04113	0.011262604*	Yes	1.136	0.996	1.14	Group1	tomato	Meiosis - yeast	Cell growth and death	Cellular Processes
3	ko04330	0.001905581*	Yes	1.565	1.045	1.497	Group1	tomato	Notch signaling pathway	Signal transduction	Environmental Information Processing
4	ko04070	0.001437425*	Yes	1.038	0.994	1.044	Group1	tomato	Phosphatidylinositol signaling system	Signal transduction	Environmental Information Processing
5	ko05204	0.000071*	Yes	1.181	1.075	1.099	Group1	tomato	Chemical carcinogenesis	Cancers: Overview	Human Diseases
6	ko05220	0.006386165*	Yes	1.503	0.977	1.539	Group1	tomato	Chronic myeloid leukemia	Cancers: Specific types	Human Diseases
7	ko05418	0.000248673*	Yes	1.103	1.063	1.037	Group1	tomato	Fluid shear stress and atherosclerosis	Cardiovascular diseases	Human Diseases
8	ko01524	0.000802522*	Yes	1.094	1.024	1.068	Group1	tomato	Platinum drug resistance	Drug resistance: Antineoplastic	Human Diseases
9	ko05100	0.004996453*	Yes	1.196	0.859	1.392	Group1	tomato	Bacterial invasion of epithelial cells	Infectious diseases: Bacterial	Human Diseases
10	ko05034	0.0000855*	Yes	1.224	0.865	1.414	Group1	tomato	Alcoholism	Substance dependence	Human Diseases
11	ko05031	0.0000183*	Yes	1.243	0.838	1.483	Group1	tomato	Amphetamine addiction	Substance dependence	Human Diseases
12	ko05030	0.000015*	Yes	1.243	0.836	1.487	Group1	tomato	Cocaine addiction	Substance dependence	Human Diseases
13	ko00290	0.000190502*	Yes	1.048	1.011	1.036	Group1	tomato	Valine, leucine and isoleucine biosynthesis	Amino acid metabolism	Metabolism
14	ko00966	0.000835692*	Yes	1.107	1.029	1.076	Group1	tomato	Glucosinolate biosynthesis	Biosynthesis of other secondary metabolites	Metabolism
15	ko00053	0.000613554*	Yes	1.096	1.036	1.057	Group1	tomato	Ascorbate and aldarate metabolism	Carbohydrate metabolism	Metabolism
16	ko00650	0.008816974*	Yes	1.023	0.998	1.025	Group1	tomato	Butanoate metabolism	Carbohydrate metabolism	Metabolism
17	ko00660	0.000107627*	Yes	1.05	1.02	1.03	Group1	tomato	C5-Branched dibasic acid metabolism	Carbohydrate metabolism	Metabolism
18	ko00190	0.006188306*	Yes	1.061	1.015	1.045	Group1	tomato	Oxidative phosphorylation	Energy metabolism	Metabolism
19	ko01210	0.000425921*	Yes	1.044	1.019	1.024	Group1	tomato	2-Oxocarboxylic acid metabolism	Global and overview maps	Metabolism
20	ko01212	0.004898297*	Yes	1.041	0.987	1.055	Group1	tomato	Fatty acid metabolism	Global and overview maps	Metabolism
21	ko00532	0.001018836*	Yes	3.135	1.417	2.212	Group1	tomato	Glycosaminoglycan biosynthesis - chondroitin sulfate / dermatan sulfate	Glycan biosynthesis and metabolism	Metabolism
22	ko00534	0.000226992*	Yes	3.534	1.001	3.532	Group1	tomato	Glycosaminoglycan biosynthesis - heparan sulfate / heparin	Glycan biosynthesis and metabolism	Metabolism
23	ko00531	0.008542198*	Yes	1.114	1.012	1.101	Group1	tomato	Glycosaminoglycan degradation	Glycan biosynthesis and metabolism	Metabolism
24	ko00604	0.001209348*	Yes	1.398	1.221	1.145	Group1	tomato	Glycosphingolipid biosynthesis - ganglio series	Glycan biosynthesis and metabolism	Metabolism
25	ko00061	0.000448424*	Yes	1.026	0.982	1.044	Group1	tomato	Fatty acid biosynthesis	Lipid metabolism	Metabolism
26	ko00100	0.0000884*	Yes	1.408	1.034	1.362	Group1	tomato	Steroid biosynthesis	Lipid metabolism	Metabolism
27	ko00780	0.002326455*	Yes	1.064	0.999	1.065	Group1	tomato	Biotin metabolism	Metabolism of cofactors and vitamins	Metabolism
28	ko00770	0.0000442*	Yes	1.038	1.016	1.022	Group1	tomato	Pantothenate and CoA biosynthesis	Metabolism of cofactors and vitamins	Metabolism
29	ko00410	0.020503576*	Yes	1.053	0.999	1.054	Group1	tomato	beta-Alanine metabolism	Metabolism of other amino acids	Metabolism
30	ko00473	0.005050409*	Yes	1.071	1.005	1.065	Group1	tomato	D-Alanine metabolism	Metabolism of other amino acids	Metabolism
31	ko00522	0.0000571*	Yes	2.731	0.54	5.059	Group1	tomato	Biosynthesis of 12-, 14- and 16-membered macrolides	Metabolism of terpenoids and polyketides	Metabolism
32	ko01055	0.001373035*	Yes	1.043	0.959	1.087	Group1	tomato	Biosynthesis of vancomycin group antibiotics	Metabolism of terpenoids and polyketides	Metabolism
33	ko00906	0.000125308*	Yes	1.111	0.827	1.344	Group1	tomato	Carotenoid biosynthesis	Metabolism of terpenoids and polyketides	Metabolism
34	ko00981	0.0000954*	Yes	1.129	1.016	1.11	Group1	tomato	Insect hormone biosynthesis	Metabolism of terpenoids and polyketides	Metabolism
35	ko00903	0.007125823*	Yes	1.122	1.001	1.121	Group1	tomato	Limonene and pinene degradation	Metabolism of terpenoids and polyketides	Metabolism
36	ko00909	0.002543832*	Yes	1.13	0.936	1.207	Group1	tomato	Sesquiterpenoid and triterpenoid biosynthesis	Metabolism of terpenoids and polyketides	Metabolism
37	ko00363	0.002473842*	Yes	1.599	1.176	1.36	Group1	tomato	Bisphenol degradation	Xenobiotics biodegradation and metabolism	Metabolism
38	ko00930	0.012287315*	Yes	1.133	1.004	1.128	Group1	tomato	Caprolactam degradation	Xenobiotics biodegradation and metabolism	Metabolism
39	ko00625	0.0000348*	Yes	1.116	1.02	1.094	Group1	tomato	Chloroalkane and chloroalkene degradation	Xenobiotics biodegradation and metabolism	Metabolism
40	ko00361	0.000061*	Yes	1.102	1.024	1.076	Group1	tomato	Chlorocyclohexane and chlorobenzene degradation	Xenobiotics biodegradation and metabolism	Metabolism
41	ko00982	0.0000126*	Yes	1.152	1.038	1.11	Group1	tomato	Drug metabolism - cytochrome P450	Xenobiotics biodegradation and metabolism	Metabolism
42	ko00642	0.011249378*	Yes	1.083	1.002	1.082	Group1	tomato	Ethylbenzene degradation	Xenobiotics biodegradation and metabolism	Metabolism
43	ko00980	0.0000983*	Yes	1.133	1.06	1.069	Group1	tomato	Metabolism of xenobiotics by cytochrome P450	Xenobiotics biodegradation and metabolism	Metabolism
44	ko00984	0.022553747*	Yes	1.197	0.993	1.206	Group1	tomato	Steroid degradation	Xenobiotics biodegradation and metabolism	Metabolism
45	ko00643	0.000132318*	Yes	1.109	1.001	1.108	Group1	tomato	Styrene degradation	Xenobiotics biodegradation and metabolism	Metabolism
46	ko04320	0.004606819*	Yes	1.59	1.057	1.505	Group1	tomato	Dorso-ventral axis formation	Development	Organismal Systems
47	ko04974	0.000433394*	Yes	1.217	0.936	1.3	Group1	tomato	Protein digestion and absorption	Digestive system	Organismal Systems
48	ko04658	0.005005802*	Yes	1.55	1	1.55	Group1	tomato	Th1 and Th2 cell differentiation	Immune system	Organismal Systems
49	ko04728	0.0000198*	Yes	1.249	0.835	1.496	Group1	tomato	Dopaminergic synapse	Nervous system	Organismal Systems
50	ko04726	0.0000204*	Yes	1.242	0.837	1.483	Group1	tomato	Serotonergic synapse	Nervous system	Organismal Systems
51	ko04210	0.002150648*	Yes	1.143	1.106	1.034	Group1_Group9	orange	Apoptosis	Cell growth and death	Cellular Processes
52	ko04115	0.000570924*	Yes	1.207	1.139	1.06	Group1_Group9	orange	p53 signaling pathway	Cell growth and death	Cellular Processes
53	ko02026	0.020901855*	Yes	1.021	1.021	1	Group1_Group9	orange	Biofilm formation - Escherichia coli	Cellular community - prokaryotes	Cellular Processes
54	ko04142	0.006100463*	Yes	1.299	1.215	1.069	Group1_Group9	orange	Lysosome	Transport and catabolism	Cellular Processes
55	ko03070	0.019515522*	Yes	1.046	1.054	0.992	Group1_Group9	orange	Bacterial secretion system	Membrane transport	Environmental Information Processing
56	ko04013	0.00669357*	Yes	1.094	1.098	0.996	Group1_Group9	orange	MAPK signaling pathway - fly	Signal transduction	Environmental Information Processing
57	ko04072	0.017954973*	Yes	1.165	1.139	1.024	Group1_Group9	orange	Phospholipase D signaling pathway	Signal transduction	Environmental Information Processing
58	ko02020	0.000701192*	Yes	1.029	1.033	0.996	Group1_Group9	orange	Two-component system	Signal transduction	Environmental Information Processing
59	ko05210	0.000652342*	Yes	1.206	1.127	1.07	Group1_Group9	orange	Colorectal cancer	Cancers: Specific types	Human Diseases
60	ko05222	0.000444339*	Yes	1.215	1.141	1.065	Group1_Group9	orange	Small cell lung cancer	Cancers: Specific types	Human Diseases
61	ko05416	0.000473063*	Yes	1.212	1.147	1.057	Group1_Group9	orange	Viral myocarditis	Cardiovascular diseases	Human Diseases
62	ko01503	0.000567655*	Yes	1.125	1.081	1.041	Group1_Group9	orange	Cationic antimicrobial peptide (CAMP) resistance	Drug resistance: Antimicrobial	Human Diseases
63	ko04932	0.001025561*	Yes	1.182	1.161	1.018	Group1_Group9	orange	Non-alcoholic fatty liver disease (NAFLD)	Endocrine and metabolic diseases	Human Diseases
64	ko05133	0.000395711*	Yes	1.241	1.202	1.033	Group1_Group9	orange	Pertussis	Infectious diseases: Bacterial	Human Diseases
65	ko05150	0.010263071*	Yes	1.439	1.393	1.033	Group1_Group9	orange	Staphylococcus aureus infection	Infectious diseases: Bacterial	Human Diseases
66	ko05145	0.000840287*	Yes	1.212	1.142	1.061	Group1_Group9	orange	Toxoplasmosis	Infectious diseases: Parasitic	Human Diseases
67	ko05161	0.000648511*	Yes	1.207	1.142	1.057	Group1_Group9	orange	Hepatitis B	Infectious diseases: Viral	Human Diseases
68	ko05168	0.001236327*	Yes	1.195	1.178	1.014	Group1_Group9	orange	Herpes simplex infection	Infectious diseases: Viral	Human Diseases
69	ko05164	0.000689125*	Yes	1.193	1.147	1.04	Group1_Group9	orange	Influenza A	Infectious diseases: Viral	Human Diseases
70	ko05010	0.003460988*	Yes	1.098	1.099	1	Group1_Group9	orange	Alzheimer's disease	Neurodegenerative diseases	Human Diseases
71	ko05016	0.001891668*	Yes	1.141	1.134	1.007	Group1_Group9	orange	Huntington's disease	Neurodegenerative diseases	Human Diseases
72	ko05012	0.000818641*	Yes	1.188	1.211	0.981	Group1_Group9	orange	Parkinson's disease	Neurodegenerative diseases	Human Diseases
73	ko00603	0.014933081*	Yes	1.184	1.139	1.039	Group1_Group9	orange	Glycosphingolipid biosynthesis - globo and isoglobo series	Glycan biosynthesis and metabolism	Metabolism
74	ko00511	0.015068706*	Yes	1.169	1.183	0.988	Group1_Group9	orange	Other glycan degradation	Glycan biosynthesis and metabolism	Metabolism
75	ko00513	0.004100964*	Yes	1.311	1.214	1.08	Group1_Group9	orange	Various types of N-glycan biosynthesis	Glycan biosynthesis and metabolism	Metabolism
76	ko00590	0.011274125*	Yes	1.106	1.148	0.963	Group1_Group9	orange	Arachidonic acid metabolism	Lipid metabolism	Metabolism
77	ko04260	0.003523956*	Yes	1.166	1.169	0.997	Group1_Group9	orange	Cardiac muscle contraction	Circulatory system	Organismal Systems
78	ko04923	0.005726224*	Yes	1.462	1.304	1.122	Group1_Group9	orange	Regulation of lipolysis in adipocytes	Endocrine system	Organismal Systems
79	ko04918	0.002136752*	Yes	1.131	1.097	1.031	Group1_Group9	orange	Thyroid hormone synthesis	Endocrine system	Organismal Systems
80	ko04626	0.016192652*	Yes	1.06	1.049	1.01	Group1_Group9	orange	Plant-pathogen interaction	Environmental adaptation	Organismal Systems
81	ko04016	0.002243268*	Yes	0.93	0.937	0.992	Group5	green	MAPK signaling pathway - plant	Signal transduction	Environmental Information Processing
82	ko04080	0.000291985*	Yes	0.603	0.848	0.711	Group5	green	Neuroactive ligand-receptor interaction	Signaling molecules and interaction	Environmental Information Processing
83	ko03050	0.000509057*	Yes	0.61	0.684	0.892	Group5	green	Proteasome	Folding, sorting and degradation	Genetic Information Processing
84	ko04122	0.003105996*	Yes	0.97	0.945	1.027	Group5	green	Sulfur relay system	Folding, sorting and degradation	Genetic Information Processing
85	ko03410	0.004998592*	Yes	0.955	0.965	0.989	Group5	green	Base excision repair	Replication and repair	Genetic Information Processing
86	ko03450	0.009024643*	Yes	0.931	0.935	0.996	Group5	green	Non-homologous end-joining	Replication and repair	Genetic Information Processing
87	ko05219	0.000544009*	Yes	0.714	0.884	0.808	Group5	green	Bladder cancer	Cancers: Specific types	Human Diseases
88	ko00260	0.00555162*	Yes	0.979	0.968	1.011	Group5	green	Glycine, serine and threonine metabolism	Amino acid metabolism	Metabolism
89	ko00232	0.001970755*	Yes	0.586	0.717	0.818	Group5	green	Caffeine metabolism	Biosynthesis of other secondary metabolites	Metabolism
90	ko00404	0.007413254*	Yes	0.774	0.837	0.924	Group5	green	Staurosporine biosynthesis	Biosynthesis of other secondary metabolites	Metabolism
91	ko00521	0.003994383*	Yes	0.96	0.968	0.992	Group5	green	Streptomycin biosynthesis	Biosynthesis of other secondary metabolites	Metabolism
92	ko00051	0.00000222*	Yes	0.912	0.981	0.929	Group5	green	Fructose and mannose metabolism	Carbohydrate metabolism	Metabolism
93	ko00010	0.0000106*	Yes	0.955	0.981	0.974	Group5	green	Glycolysis / Gluconeogenesis	Carbohydrate metabolism	Metabolism
94	ko00630	0.012863193*	Yes	0.979	0.976	1.003	Group5	green	Glyoxylate and dicarboxylate metabolism	Carbohydrate metabolism	Metabolism
95	ko00620	0.00087364*	Yes	0.949	0.978	0.97	Group5	green	Pyruvate metabolism	Carbohydrate metabolism	Metabolism
96	ko00500	0.0000149*	Yes	0.891	0.976	0.913	Group5	green	Starch and sucrose metabolism	Carbohydrate metabolism	Metabolism
97	ko00680	0.008761208*	Yes	0.968	0.973	0.994	Group5	green	Methane metabolism	Energy metabolism	Metabolism
98	ko01200	0.002259956*	Yes	0.978	0.983	0.995	Group5	green	Carbon metabolism	Global and overview maps	Metabolism
99	ko00790	0.000741147*	Yes	0.971	0.958	1.013	Group5	green	Folate biosynthesis	Metabolism of cofactors and vitamins	Metabolism
100	ko00760	0.001343042*	Yes	0.953	0.964	0.989	Group5	green	Nicotinate and nicotinamide metabolism	Metabolism of cofactors and vitamins	Metabolism
101	ko00860	0.008384073*	Yes	0.946	0.944	1.002	Group5	green	Porphyrin and chlorophyll metabolism	Metabolism of cofactors and vitamins	Metabolism
102	ko00730	0.006647973*	Yes	0.964	0.945	1.02	Group5	green	Thiamine metabolism	Metabolism of cofactors and vitamins	Metabolism
103	ko01059	0.022225114*	Yes	0.631	0.648	0.974	Group5	green	Biosynthesis of enediyne antibiotics	Metabolism of terpenoids and polyketides	Metabolism
104	ko01056	0.000396914*	Yes	0.735	0.43	1.709	Group5	green	Biosynthesis of type II polyketide backbone	Metabolism of terpenoids and polyketides	Metabolism
105	ko00253	0.007541788*	Yes	0.71	0.556	1.275	Group5	green	Tetracycline biosynthesis	Metabolism of terpenoids and polyketides	Metabolism
106	ko04922	0.0000121*	Yes	0.851	0.962	0.885	Group5	green	Glucagon signaling pathway	Endocrine system	Organismal Systems
107	ko04917	0.0000852*	Yes	0.747	0.863	0.866	Group5	green	Prolactin signaling pathway	Endocrine system	Organismal Systems
108	ko02030	0.000361445*	Yes	0.983	1.093	0.9	Group9	blue	Bacterial chemotaxis	Cell motility	Cellular Processes
109	ko04810	0.000452552*	Yes	0.894	1.912	0.468	Group9	blue	Regulation of actin cytoskeleton	Cell motility	Cellular Processes
110	ko04520	0.000729316*	Yes	0.587	1.938	0.303	Group9	blue	Adherens junction	Cellular community - eukaryotes	Cellular Processes
111	ko04530	0.003021637*	Yes	0.522	1.577	0.331	Group9	blue	Tight junction	Cellular community - eukaryotes	Cellular Processes
112	ko02024	0.0241557*	Yes	1.005	1.049	0.958	Group9	blue	Quorum sensing	Cellular community - prokaryotes	Cellular Processes
113	ko04390	0.00023469*	Yes	0.497	1.664	0.299	Group9	blue	Hippo signaling pathway	Signal transduction	Environmental Information Processing
114	ko04391	0.000342311*	Yes	0.481	1.712	0.281	Group9	blue	Hippo signaling pathway - fly	Signal transduction	Environmental Information Processing
115	ko04015	0.000602457*	Yes	0.641	1.899	0.337	Group9	blue	Rap1 signaling pathway	Signal transduction	Environmental Information Processing
116	ko05412	0.000022*	Yes	0.547	2.064	0.265	Group9	blue	Arrhythmogenic right ventricular cardiomyopathy (ARVC)	Cardiovascular diseases	Human Diseases
117	ko05130	0.00000231*	Yes	0.483	2.594	0.186	Group9	blue	Pathogenic Escherichia coli infection	Infectious diseases: Bacterial	Human Diseases
118	ko05169	0.001354579*	Yes	0.579	1.903	0.304	Group9	blue	Epstein-Barr virus infection	Infectious diseases: Viral	Human Diseases
119	ko04921	0.000847181*	Yes	0.825	1.513	0.545	Group9	blue	Oxytocin signaling pathway	Endocrine system	Organismal Systems
120	ko04623	0.001522029*	Yes	0.299	2.105	0.142	Group9	blue	Cytosolic DNA-sensing pathway	Immune system	Organismal Systems
121	ko04670	0.0000523*	Yes	0.688	2.319	0.297	Group9	blue	Leukocyte transendothelial migration	Immune system	Organismal Systems
122	ko04621	0.007813871*	Yes	0.97	1.056	0.919	Group9	blue	NOD-like receptor signaling pathway	Immune system	Organismal Systems
123	ko04723	0.000154008*	Yes	1.373	2.719	0.505	Group9	blue	Retrograde endocannabinoid signaling	Nervous system	Organismal Systems
124	ko04745	0.0000141*	Yes	0.787	2.558	0.308	Group9	blue	Phototransduction - fly	Sensory system	Organismal Systems
125	ko05205	0.009546254*	Yes	1.008	0.95	1.06	Others	black	Proteoglycans in cancer	Cancers: Overview	Human Diseases
126	ko00340	0.002851487*	Yes	0.991	0.952	1.04	Others	black	Histidine metabolism	Amino acid metabolism	Metabolism
127	ko00943	0.005911962*	Yes	1.093	0.861	1.27	Others	black	Isoflavonoid biosynthesis	Biosynthesis of other secondary metabolites	Metabolism
128	ko00311	0.012344278*	Yes	1.022	0.934	1.094	Others	black	Penicillin and cephalosporin biosynthesis	Biosynthesis of other secondary metabolites	Metabolism
129	ko00945	0.008481925*	Yes	0.867	0.559	1.551	Others	black	Stilbenoid, diarylheptanoid and gingerol biosynthesis	Biosynthesis of other secondary metabolites	Metabolism
130	ko00364	0.001543846*	Yes	1.012	0.927	1.092	Others	black	Fluorobenzoate degradation	Xenobiotics biodegradation and metabolism	Metabolism
131	ko02040	0.000495961*	Yes	0.857	1.036	0.827	Others	black	Flagellar assembly	Cell motility	Cellular Processes
132	ko02060	0.000701636*	Yes	0.811	0.956	0.848	Others	black	Phosphotransferase system (PTS)	Membrane transport	Environmental Information Processing
133	ko04024	0.001231748*	Yes	0.576	0.952	0.605	Others	black	cAMP signaling pathway	Signal transduction	Environmental Information Processing
134	ko04068	0.020648298*	Yes	0.927	0.993	0.934	Others	black	FoxO signaling pathway	Signal transduction	Environmental Information Processing
135	ko04066	0.0000688*	Yes	0.864	0.979	0.882	Others	black	HIF-1 signaling pathway	Signal transduction	Environmental Information Processing
136	ko04011	0.002166067*	Yes	0.848	0.968	0.876	Others	black	MAPK signaling pathway - yeast	Signal transduction	Environmental Information Processing
137	ko03022	0.0000233*	Yes	0.576	1.112	0.518	Others	black	Basal transcription factors	Transcription	Genetic Information Processing
138	ko05230	0.0000319*	Yes	0.839	0.962	0.872	Others	black	Central carbon metabolism in cancer	Cancers: Overview	Human Diseases
139	ko01523	0.002843221*	Yes	0.971	1.015	0.957	Others	black	Antifolate resistance	Drug resistance: Antineoplastic	Human Diseases
140	ko04940	0.002262025*	Yes	0.933	0.987	0.946	Others	black	Type I diabetes mellitus	Endocrine and metabolic diseases	Human Diseases
141	ko05340	0.005268581*	Yes	0.811	0.942	0.861	Others	black	Primary immunodeficiency	Immune diseases	Human Diseases
142	ko05132	0.0000661*	Yes	0.837	1.034	0.81	Others	black	Salmonella infection	Infectious diseases: Bacterial	Human Diseases
143	ko05160	0.00233172*	Yes	0.402	1.148	0.35	Others	black	Hepatitis C	Infectious diseases: Viral	Human Diseases
144	ko05166	0.00027025*	Yes	0.592	0.941	0.629	Others	black	HTLV-I infection	Infectious diseases: Viral	Human Diseases
145	ko00220	0.014178451*	Yes	0.987	0.998	0.989	Others	black	Arginine biosynthesis	Amino acid metabolism	Metabolism
146	ko00401	0.000440161*	Yes	0.95	0.989	0.96	Others	black	Novobiocin biosynthesis	Biosynthesis of other secondary metabolites	Metabolism
147	ko00052	0.000591193*	Yes	0.91	0.988	0.922	Others	black	Galactose metabolism	Carbohydrate metabolism	Metabolism
148	ko00591	0.003482581*	Yes	0.832	0.995	0.836	Others	black	Linoleic acid metabolism	Lipid metabolism	Metabolism
149	ko00430	0.001844668*	Yes	0.95	0.987	0.963	Others	black	Taurine and hypotaurine metabolism	Metabolism of other amino acids	Metabolism
150	ko00983	0.00358087*	Yes	0.948	0.985	0.962	Others	black	Drug metabolism - other enzymes	Xenobiotics biodegradation and metabolism	Metabolism
151	ko04211	0.008782025*	Yes	0.938	1.014	0.925	Others	black	Longevity regulating pathway	Aging	Organismal Systems
152	ko04622	0.0000817*	Yes	0.244	0.843	0.289	Others	black	RIG-I-like receptor signaling pathway	Immune system	Organismal Systems
153	ko04214	0.030360454*	Yes	1.043	1.071	0.974	Others	black	Apoptosis - fly	Cell growth and death	Cellular Processes
154	ko04110	0.007766325*	Yes	0.575	1.496	0.385	Others	black	Cell cycle	Cell growth and death	Cellular Processes
155	ko04112	0.02055162*	Yes	1.049	1.023	1.025	Others	black	Cell cycle - Caulobacter	Cell growth and death	Cellular Processes
156	ko04111	0.016948093*	Yes	0.558	1.355	0.412	Others	black	Cell cycle - yeast	Cell growth and death	Cellular Processes
157	ko02025	0.024677689*	Yes	1.025	1.038	0.987	Others	black	Biofilm formation - Pseudomonas aeruginosa	Cellular community - prokaryotes	Cellular Processes
158	ko04145	0.015800908*	Yes	0.739	1.148	0.643	Others	black	Phagosome	Transport and catabolism	Cellular Processes
159	ko02010	0.033229549*	Yes	0.973	1.026	0.948	Others	black	ABC transporters	Membrane transport	Environmental Information Processing
160	ko04150	0.031170064*	Yes	0.629	1.341	0.469	Others	black	mTOR signaling pathway	Signal transduction	Environmental Information Processing
161	ko03460	0.009824839*	Yes	0.579	1.362	0.425	Others	black	Fanconi anemia pathway	Replication and repair	Genetic Information Processing
162	ko03020	0.024530947*	Yes	1.031	1.06	0.973	Others	black	RNA polymerase	Transcription	Genetic Information Processing
163	ko03010	0.040522881*	Yes	1.035	1.037	0.999	Others	black	Ribosome	Translation	Genetic Information Processing
164	ko05231	0.019187421*	Yes	1.181	1.145	1.032	Others	black	Choline metabolism in cancer	Cancers: Overview	Human Diseases
165	ko05200	0.026874335*	Yes	1.063	1.041	1.022	Others	black	Pathways in cancer	Cancers: Overview	Human Diseases
166	ko05212	0.036143776*	Yes	0.44	2.203	0.2	Others	black	Pancreatic cancer	Cancers: Specific types	Human Diseases
167	ko05410	0.049213595*	Yes	1.15	1.021	1.127	Others	black	Hypertrophic cardiomyopathy (HCM)	Cardiovascular diseases	Human Diseases
168	ko01501	0.005812321*	Yes	1.093	1.049	1.042	Others	black	beta-Lactam resistance	Drug resistance: Antimicrobial	Human Diseases
169	ko01521	0.046757401*	Yes	0.616	1.26	0.489	Others	black	EGFR tyrosine kinase inhibitor resistance	Drug resistance: Antineoplastic	Human Diseases
170	ko05120	0.028671415*	Yes	1.118	1.06	1.055	Others	black	Epithelial cell signaling in Helicobacter pylori infection	Infectious diseases: Bacterial	Human Diseases
171	ko05131	0.022830296*	Yes	0.514	1.535	0.335	Others	black	Shigellosis	Infectious diseases: Bacterial	Human Diseases
172	ko05162	0.038768795*	Yes	0.659	1.234	0.534	Others	black	Measles	Infectious diseases: Viral	Human Diseases
173	ko05020	0.015519605*	Yes	1.08	0.952	1.134	Others	black	Prion diseases	Neurodegenerative diseases	Human Diseases
174	ko00400	0.029103894*	Yes	0.983	0.978	1.006	Others	black	Phenylalanine, tyrosine and tryptophan biosynthesis	Amino acid metabolism	Metabolism
175	ko00380	0.03181504*	Yes	1.022	0.967	1.056	Others	black	Tryptophan metabolism	Amino acid metabolism	Metabolism
176	ko00280	0.038152069*	Yes	1.013	0.98	1.033	Others	black	Valine, leucine and isoleucine degradation	Amino acid metabolism	Metabolism
177	ko00965	0.0074482*	Yes	0.942	0.888	1.06	Others	black	Betalain biosynthesis	Biosynthesis of other secondary metabolites	Metabolism
178	ko00332	0.026673073*	Yes	0.914	0.94	0.973	Others	black	Carbapenem biosynthesis	Biosynthesis of other secondary metabolites	Metabolism
179	ko00941	0.010020303*	Yes	0.854	0.571	1.497	Others	black	Flavonoid biosynthesis	Biosynthesis of other secondary metabolites	Metabolism
180	ko00901	0.003959194*	Yes	0.847	0.711	1.19	Others	black	Indole alkaloid biosynthesis	Biosynthesis of other secondary metabolites	Metabolism
181	ko00524	0.01703318*	Yes	0.87	0.903	0.963	Others	black	Neomycin, kanamycin and gentamicin biosynthesis	Biosynthesis of other secondary metabolites	Metabolism
182	ko00960	0.00665478*	Yes	0.973	1.028	0.946	Others	black	Tropane, piperidine and pyridine alkaloid biosynthesis	Biosynthesis of other secondary metabolites	Metabolism
183	ko00020	0.02847597*	Yes	0.979	0.997	0.981	Others	black	Citrate cycle (TCA cycle)	Carbohydrate metabolism	Metabolism
184	ko00562	0.030497225*	Yes	0.954	0.972	0.981	Others	black	Inositol phosphate metabolism	Carbohydrate metabolism	Metabolism
185	ko00720	0.033000793*	Yes	0.985	0.977	1.008	Others	black	Carbon fixation pathways in prokaryotes	Energy metabolism	Metabolism
186	ko00563	0.032761287*	Yes	1.677	0.957	1.752	Others	black	Glycosylphosphatidylinositol (GPI)-anchor biosynthesis	Glycan biosynthesis and metabolism	Metabolism
187	ko00540	0.013476857*	Yes	1.12	1.065	1.052	Others	black	Lipopolysaccharide biosynthesis	Glycan biosynthesis and metabolism	Metabolism
188	ko00561	0.045061271*	Yes	0.991	0.97	1.021	Others	black	Glycerolipid metabolism	Lipid metabolism	Metabolism
189	ko00564	0.005753737*	Yes	0.968	0.985	0.983	Others	black	Glycerophospholipid metabolism	Lipid metabolism	Metabolism
190	ko00740	0.037402549*	Yes	0.972	0.957	1.016	Others	black	Riboflavin metabolism	Metabolism of cofactors and vitamins	Metabolism
191	ko00130	0.021415154*	Yes	0.945	0.957	0.987	Others	black	Ubiquinone and other terpenoid-quinone biosynthesis	Metabolism of cofactors and vitamins	Metabolism
192	ko00750	0.044772487*	Yes	0.972	0.962	1.011	Others	black	Vitamin B6 metabolism	Metabolism of cofactors and vitamins	Metabolism
193	ko00460	0.033314136*	Yes	1.023	1.067	0.959	Others	black	Cyanoamino acid metabolism	Metabolism of other amino acids	Metabolism
194	ko00472	0.017886276*	Yes	1.136	1.05	1.082	Others	black	D-Arginine and D-ornithine metabolism	Metabolism of other amino acids	Metabolism
195	ko00480	0.007763193*	Yes	1.019	1.03	0.989	Others	black	Glutathione metabolism	Metabolism of other amino acids	Metabolism
196	ko00440	0.02610689*	Yes	1.093	1.108	0.986	Others	black	Phosphonate and phosphinate metabolism	Metabolism of other amino acids	Metabolism
197	ko00791	0.031756531*	Yes	1.124	1.191	0.944	Others	black	Atrazine degradation	Xenobiotics biodegradation and metabolism	Metabolism
198	ko00624	0.046896185*	Yes	0.922	1.01	0.913	Others	black	Polycyclic aromatic hydrocarbon degradation	Xenobiotics biodegradation and metabolism	Metabolism
199	ko04213	0.041074676*	Yes	1.028	0.996	1.032	Others	black	Longevity regulating pathway - multiple species	Aging	Organismal Systems
200	ko04270	0.004223008*	Yes	1.455	1.234	1.179	Others	black	Vascular smooth muscle contraction	Circulatory system	Organismal Systems
201	ko04916	0.032216093*	Yes	0.647	0.708	0.914	Others	black	Melanogenesis	Endocrine system	Organismal Systems
202	ko04924	0.021388787*	Yes	1.192	1.058	1.126	Others	black	Renin secretion	Endocrine system	Organismal Systems
203	ko04962	0.027395182*	Yes	0.356	1.082	0.329	Others	black	Vasopressin-regulated water reabsorption	Excretory system	Organismal Systems
204	ko04666	0.034322904*	Yes	1.021	1.662	0.614	Others	black	Fc gamma R-mediated phagocytosis	Immune system	Organismal Systems
205	ko04611	0.021459303*	Yes	1.226	1.465	0.837	Others	black	Platelet activation	Immune system	Organismal Systems
206	ko04721	0.028698936*	Yes	0.433	1.059	0.409	Others	black	Synaptic vesicle cycle	Nervous system	Organismal Systems
207	ko04740	0.043965741*	Yes	1.499	1.199	1.249	Others	black	Olfactory transduction	Sensory system	Organismal Systems
208	ko04216	0.426536036	No	1.001	0.987	1.015	Nosig	grey	Ferroptosis	Cell growth and death	Cellular Processes
209	ko04114	0.228747156	No	0.624	0.97	0.643	Nosig	grey	Oocyte meiosis	Cell growth and death	Cellular Processes
210	ko04510	0.137625997	No	0.887	1.094	0.81	Nosig	grey	Focal adhesion	Cellular community - eukaryotes	Cellular Processes
211	ko04540	0.123484067	No	1.247	1.357	0.919	Nosig	grey	Gap junction	Cellular community - eukaryotes	Cellular Processes
212	ko04550	0.488860039	No	0.128	1.069	0.12	Nosig	grey	Signaling pathways regulating pluripotency of stem cells	Cellular community - eukaryotes	Cellular Processes
213	ko05111	0.054878694	No	1.008	1.05	0.96	Nosig	grey	Biofilm formation - Vibrio cholerae	Cellular community - prokaryotes	Cellular Processes
214	ko04140	0.079885644	No	0.464	1.111	0.417	Nosig	grey	Autophagy - animal	Transport and catabolism	Cellular Processes
215	ko04136	0.288305267	No	0.324	0.775	0.418	Nosig	grey	Autophagy - other	Transport and catabolism	Cellular Processes
216	ko04138	0.452826442	No	0.961	0.978	0.983	Nosig	grey	Autophagy - yeast	Transport and catabolism	Cellular Processes
217	ko04144	0.294525976	No	0.744	1.147	0.649	Nosig	grey	Endocytosis	Transport and catabolism	Cellular Processes
218	ko04137	0.956023179	No	0.93	1.056	0.881	Nosig	grey	Mitophagy - animal	Transport and catabolism	Cellular Processes
219	ko04139	0.159859044	No	0.677	1.117	0.606	Nosig	grey	Mitophagy - yeast	Transport and catabolism	Cellular Processes
220	ko04146	0.220288226	No	0.985	1	0.985	Nosig	grey	Peroxisome	Transport and catabolism	Cellular Processes
221	ko04152	0.368300273	No	1.033	1.035	0.998	Nosig	grey	AMPK signaling pathway	Signal transduction	Environmental Information Processing
222	ko04371	0.101435015	No	0.858	1.367	0.628	Nosig	grey	Apelin signaling pathway	Signal transduction	Environmental Information Processing
223	ko04020	0.116064194	No	0.757	1.341	0.565	Nosig	grey	Calcium signaling pathway	Signal transduction	Environmental Information Processing
224	ko04022	0.33774936	No	1.252	1.233	1.016	Nosig	grey	cGMP-PKG signaling pathway	Signal transduction	Environmental Information Processing
225	ko04012	0.354579744	No	0.212	0.732	0.29	Nosig	grey	ErbB signaling pathway	Signal transduction	Environmental Information Processing
226	ko04340	0.812283768	No	0.886	0.985	0.9	Nosig	grey	Hedgehog signaling pathway	Signal transduction	Environmental Information Processing
227	ko04341	0.203579808	No	0.533	1.062	0.502	Nosig	grey	Hedgehog signaling pathway - fly	Signal transduction	Environmental Information Processing
228	ko04392	0.11204952	No	0.164	1.396	0.117	Nosig	grey	Hippo signaling pathway -multiple species	Signal transduction	Environmental Information Processing
229	ko04630	0.565195601	No	0.262	0.747	0.35	Nosig	grey	Jak-STAT signaling pathway	Signal transduction	Environmental Information Processing
230	ko04010	0.168089296	No	0.764	1.17	0.653	Nosig	grey	MAPK signaling pathway	Signal transduction	Environmental Information Processing
231	ko04064	0.177032435	No	1.199	1.451	0.827	Nosig	grey	NF-kappa B signaling pathway	Signal transduction	Environmental Information Processing
232	ko04151	0.350529552	No	0.974	1.001	0.973	Nosig	grey	PI3K-Akt signaling pathway	Signal transduction	Environmental Information Processing
233	ko04075	0.561387107	No	0.721	0.375	1.922	Nosig	grey	Plant hormone signal transduction	Signal transduction	Environmental Information Processing
234	ko04014	0.057872656	No	0.86	1.494	0.575	Nosig	grey	Ras signaling pathway	Signal transduction	Environmental Information Processing
235	ko04071	0.12461388	No	1.096	0.934	1.173	Nosig	grey	Sphingolipid signaling pathway	Signal transduction	Environmental Information Processing
236	ko04350	0.234258062	No	0.473	0.68	0.696	Nosig	grey	TGF-beta signaling pathway	Signal transduction	Environmental Information Processing
237	ko04668	0.456585336	No	1.229	1.106	1.111	Nosig	grey	TNF signaling pathway	Signal transduction	Environmental Information Processing
238	ko04370	0.951876467	No	0.955	1.104	0.864	Nosig	grey	VEGF signaling pathway	Signal transduction	Environmental Information Processing
239	ko04310	0.551992349	No	1.116	0.955	1.169	Nosig	grey	Wnt signaling pathway	Signal transduction	Environmental Information Processing
240	ko04514	0.353086062	No	0.202	0.724	0.28	Nosig	grey	Cell adhesion molecules (CAMs)	Signaling molecules and interaction	Environmental Information Processing
241	ko04060	0.085686314	No	0.784	0.257	3.053	Nosig	grey	Cytokine-cytokine receptor interaction	Signaling molecules and interaction	Environmental Information Processing
242	ko04512	0.207928544	No	0.953	0.808	1.179	Nosig	grey	ECM-receptor interaction	Signaling molecules and interaction	Environmental Information Processing
243	ko03060	0.54775311	No	1.011	1.008	1.003	Nosig	grey	Protein export	Folding, sorting and degradation	Genetic Information Processing
244	ko04141	0.991575735	No	0.996	0.997	0.999	Nosig	grey	Protein processing in endoplasmic reticulum	Folding, sorting and degradation	Genetic Information Processing
245	ko03018	0.776274081	No	1.001	0.996	1.005	Nosig	grey	RNA degradation	Folding, sorting and degradation	Genetic Information Processing
246	ko04130	0.267701573	No	0.375	0.183	2.044	Nosig	grey	SNARE interactions in vesicular transport	Folding, sorting and degradation	Genetic Information Processing
247	ko04120	0.256038952	No	0.45	0.888	0.507	Nosig	grey	Ubiquitin mediated proteolysis	Folding, sorting and degradation	Genetic Information Processing
248	ko03030	0.125106074	No	0.98	0.998	0.983	Nosig	grey	DNA replication	Replication and repair	Genetic Information Processing
249	ko03440	0.097634813	No	0.968	0.974	0.993	Nosig	grey	Homologous recombination	Replication and repair	Genetic Information Processing
250	ko03430	0.381182864	No	0.992	0.984	1.009	Nosig	grey	Mismatch repair	Replication and repair	Genetic Information Processing
251	ko03420	0.159287888	No	0.98	0.983	0.997	Nosig	grey	Nucleotide excision repair	Replication and repair	Genetic Information Processing
252	ko03040	0.328553533	No	0.462	0.906	0.51	Nosig	grey	Spliceosome	Transcription	Genetic Information Processing
253	ko00970	0.345719996	No	1.016	1	1.016	Nosig	grey	Aminoacyl-tRNA biosynthesis	Translation	Genetic Information Processing
254	ko03015	0.056051174	No	0.576	0.886	0.651	Nosig	grey	mRNA surveillance pathway	Translation	Genetic Information Processing
255	ko03008	0.838263331	No	0.992	0.994	0.998	Nosig	grey	Ribosome biogenesis in eukaryotes	Translation	Genetic Information Processing
256	ko03013	0.717263586	No	0.975	1.015	0.961	Nosig	grey	RNA transport	Translation	Genetic Information Processing
257	ko05206	0.054594137	No	0.901	1.027	0.877	Nosig	grey	MicroRNAs in cancer	Cancers: Overview	Human Diseases
258	ko05202	0.174402372	No	0.561	0.926	0.606	Nosig	grey	Transcriptional misregulation in cancer	Cancers: Overview	Human Diseases
259	ko05203	0.160002758	No	0.994	1.046	0.951	Nosig	grey	Viral carcinogenesis	Cancers: Overview	Human Diseases
260	ko05221	0.43884964	No	0.222	0.734	0.302	Nosig	grey	Acute myeloid leukemia	Cancers: Specific types	Human Diseases
261	ko05217	0.095244635	No	4.758	2.234	2.13	Nosig	grey	Basal cell carcinoma	Cancers: Specific types	Human Diseases
262	ko05224	0.159592659	No	1.248	1.029	1.214	Nosig	grey	Breast cancer	Cancers: Specific types	Human Diseases
263	ko05213	0.411047275	No	0.283	1.083	0.261	Nosig	grey	Endometrial cancer	Cancers: Specific types	Human Diseases
264	ko05214	0.575249923	No	0.385	0.856	0.449	Nosig	grey	Glioma	Cancers: Specific types	Human Diseases
265	ko05218	0.26385051	No	0.157	1.355	0.116	Nosig	grey	Melanoma	Cancers: Specific types	Human Diseases
266	ko05223	0.887435265	No	0.698	0.82	0.852	Nosig	grey	Non-small cell lung cancer	Cancers: Specific types	Human Diseases
267	ko05215	0.08579206	No	1.076	1.068	1.007	Nosig	grey	Prostate cancer	Cancers: Specific types	Human Diseases
268	ko05211	0.103238956	No	0.965	0.963	1.002	Nosig	grey	Renal cell carcinoma	Cancers: Specific types	Human Diseases
269	ko05216	0.079832027	No	0.366	0.814	0.449	Nosig	grey	Thyroid cancer	Cancers: Specific types	Human Diseases
270	ko05414	0.098769232	No	0.9	0.826	1.089	Nosig	grey	Dilated cardiomyopathy	Cardiovascular diseases	Human Diseases
271	ko01502	0.251571231	No	0.992	0.968	1.025	Nosig	grey	Vancomycin resistance	Drug resistance: Antimicrobial	Human Diseases
272	ko01522	0.083982046	No	1.344	1.041	1.291	Nosig	grey	Endocrine resistance	Drug resistance: Antineoplastic	Human Diseases
273	ko04933	0.815513593	No	0.84	0.838	1.002	Nosig	grey	AGE-RAGE signaling pathway in diabetic complications	Endocrine and metabolic diseases	Human Diseases
274	ko04931	0.293375319	No	0.975	0.974	1.001	Nosig	grey	Insulin resistance	Endocrine and metabolic diseases	Human Diseases
275	ko04950	0.423116977	No	1.075	0.11	9.75	Nosig	grey	Maturity onset diabetes of the young	Endocrine and metabolic diseases	Human Diseases
276	ko04930	0.42417076	No	1.015	0.986	1.03	Nosig	grey	Type II diabetes mellitus	Endocrine and metabolic diseases	Human Diseases
277	ko05330	0.628657245	No	0	0.914	0	Nosig	grey	Allograft rejection	Immune diseases	Human Diseases
278	ko05310	0.628657245	No	0	0.914	0	Nosig	grey	Asthma	Immune diseases	Human Diseases
279	ko05320	0.606816164	No	0	0.648	0	Nosig	grey	Autoimmune thyroid disease	Immune diseases	Human Diseases
280	ko05323	0.788469374	No	1.011	0.914	1.106	Nosig	grey	Rheumatoid arthritis	Immune diseases	Human Diseases
281	ko05322	0.408186716	No	1.025	1.263	0.812	Nosig	grey	Systemic lupus erythematosus	Immune diseases	Human Diseases
282	ko05134	0.343103208	No	1.022	1.021	1.001	Nosig	grey	Legionellosis	Infectious diseases: Bacterial	Human Diseases
283	ko05152	0.258297765	No	1.016	0.999	1.017	Nosig	grey	Tuberculosis	Infectious diseases: Bacterial	Human Diseases
284	ko05110	0.190695409	No	1.069	1.151	0.929	Nosig	grey	Vibrio cholerae infection	Infectious diseases: Bacterial	Human Diseases
285	ko05143	0.691731213	No	0.997	0.983	1.015	Nosig	grey	African trypanosomiasis	Infectious diseases: Parasitic	Human Diseases
286	ko05146	0.230922816	No	0.971	1.005	0.966	Nosig	grey	Amoebiasis	Infectious diseases: Parasitic	Human Diseases
287	ko05142	0.311070588	No	1.034	1.005	1.029	Nosig	grey	Chagas disease (American trypanosomiasis)	Infectious diseases: Parasitic	Human Diseases
288	ko05140	0.812219124	No	1.208	1.234	0.979	Nosig	grey	Leishmaniasis	Infectious diseases: Parasitic	Human Diseases
289	ko05144	0.948941853	No	1.031	0.997	1.034	Nosig	grey	Malaria	Infectious diseases: Parasitic	Human Diseases
290	ko05014	0.163437557	No	0.995	1.018	0.978	Nosig	grey	Amyotrophic lateral sclerosis (ALS)	Neurodegenerative diseases	Human Diseases
291	ko05032	0.068405811	No	0.838	0.642	1.304	Nosig	grey	Morphine addiction	Substance dependence	Human Diseases
292	ko00250	0.241522608	No	0.99	0.991	0.999	Nosig	grey	Alanine, aspartate and glutamate metabolism	Amino acid metabolism	Metabolism
293	ko00330	0.48324774	No	1.001	0.989	1.012	Nosig	grey	Arginine and proline metabolism	Amino acid metabolism	Metabolism
294	ko00270	0.086421088	No	1.015	1.018	0.997	Nosig	grey	Cysteine and methionine metabolism	Amino acid metabolism	Metabolism
295	ko00300	0.270131847	No	0.994	0.984	1.01	Nosig	grey	Lysine biosynthesis	Amino acid metabolism	Metabolism
296	ko00310	0.395929044	No	0.993	0.978	1.016	Nosig	grey	Lysine degradation	Amino acid metabolism	Metabolism
297	ko00360	0.224637804	No	0.998	0.977	1.022	Nosig	grey	Phenylalanine metabolism	Amino acid metabolism	Metabolism
298	ko00350	0.088927574	No	0.993	1.007	0.987	Nosig	grey	Tyrosine metabolism	Amino acid metabolism	Metabolism
299	ko00525	0.143765496	No	1.03	0.989	1.042	Nosig	grey	Acarbose and validamycin biosynthesis	Biosynthesis of other secondary metabolites	Metabolism
300	ko00254	0.061812929	No	0.022	0.467	0.048	Nosig	grey	Aflatoxin biosynthesis	Biosynthesis of other secondary metabolites	Metabolism
301	ko00331	0.05870484	No	0.281	0.632	0.445	Nosig	grey	Clavulanic acid biosynthesis	Biosynthesis of other secondary metabolites	Metabolism
302	ko00944	0.130010269	No	1.366	1.328	1.029	Nosig	grey	Flavone and flavonol biosynthesis	Biosynthesis of other secondary metabolites	Metabolism
303	ko00950	0.103257021	No	1.047	0.982	1.067	Nosig	grey	Isoquinoline alkaloid biosynthesis	Biosynthesis of other secondary metabolites	Metabolism
304	ko00261	0.785580162	No	1.004	1.001	1.002	Nosig	grey	Monobactam biosynthesis	Biosynthesis of other secondary metabolites	Metabolism
305	ko00405	0.164583284	No	1.028	0.988	1.041	Nosig	grey	Phenazine biosynthesis	Biosynthesis of other secondary metabolites	Metabolism
306	ko00940	0.117509636	No	1.056	1.084	0.974	Nosig	grey	Phenylpropanoid biosynthesis	Biosynthesis of other secondary metabolites	Metabolism
307	ko00231	0.202218656	No	1.095	0.343	3.189	Nosig	grey	Puromycin biosynthesis	Biosynthesis of other secondary metabolites	Metabolism
308	ko00520	0.124265762	No	0.98	0.984	0.996	Nosig	grey	Amino sugar and nucleotide sugar metabolism	Carbohydrate metabolism	Metabolism
309	ko00040	0.093536214	No	1.03	1.061	0.971	Nosig	grey	Pentose and glucuronate interconversions	Carbohydrate metabolism	Metabolism
310	ko00030	0.061837805	No	0.983	0.997	0.986	Nosig	grey	Pentose phosphate pathway	Carbohydrate metabolism	Metabolism
311	ko00640	0.420948916	No	0.993	0.986	1.007	Nosig	grey	Propanoate metabolism	Carbohydrate metabolism	Metabolism
312	ko00710	0.18330283	No	1.018	1	1.018	Nosig	grey	Carbon fixation in photosynthetic organisms	Energy metabolism	Metabolism
313	ko00910	0.400926813	No	1.006	0.999	1.007	Nosig	grey	Nitrogen metabolism	Energy metabolism	Metabolism
314	ko00195	0.342778928	No	0.977	0.993	0.985	Nosig	grey	Photosynthesis	Energy metabolism	Metabolism
315	ko00196	0.211988402	No	0.047	0.042	1.122	Nosig	grey	Photosynthesis - antenna proteins	Energy metabolism	Metabolism
316	ko00920	0.066839189	No	1.025	1.027	0.998	Nosig	grey	Sulfur metabolism	Energy metabolism	Metabolism
317	ko01230	0.083223836	No	1.003	0.997	1.007	Nosig	grey	Biosynthesis of amino acids	Global and overview maps	Metabolism
318	ko01220	0.250088762	No	0.982	1.018	0.965	Nosig	grey	Degradation of aromatic compounds	Global and overview maps	Metabolism
319	ko00601	0.412218824	No	0.75	1.115	0.672	Nosig	grey	Glycosphingolipid biosynthesis - lacto and neolacto series	Glycan biosynthesis and metabolism	Metabolism
320	ko00515	0.29719295	No	0.978	0.413	2.369	Nosig	grey	Mannose type O-glycan biosynthesis	Glycan biosynthesis and metabolism	Metabolism
321	ko00512	0.421875	No				Nosig	grey	Mucin type O-glycan biosynthesis	Glycan biosynthesis and metabolism	Metabolism
322	ko00510	0.223222413	No	0.943	0.967	0.975	Nosig	grey	N-Glycan biosynthesis	Glycan biosynthesis and metabolism	Metabolism
323	ko00514	0.116619309	No	0.781	0.945	0.827	Nosig	grey	Other types of O-glycan biosynthesis	Glycan biosynthesis and metabolism	Metabolism
324	ko00550	0.10538786	No	0.99	0.967	1.024	Nosig	grey	Peptidoglycan biosynthesis	Glycan biosynthesis and metabolism	Metabolism
325	ko00592	0.087668129	No	0.952	0.997	0.955	Nosig	grey	alpha-Linolenic acid metabolism	Lipid metabolism	Metabolism
326	ko01040	0.336800698	No	1.021	0.991	1.03	Nosig	grey	Biosynthesis of unsaturated fatty acids	Lipid metabolism	Metabolism
327	ko00073	0.078272943	No	1.392	1.259	1.106	Nosig	grey	Cutin, suberine and wax biosynthesis	Lipid metabolism	Metabolism
328	ko00565	0.22783841	No	1.094	1.073	1.019	Nosig	grey	Ether lipid metabolism	Lipid metabolism	Metabolism
329	ko00071	0.097719538	No	1.033	0.993	1.04	Nosig	grey	Fatty acid degradation	Lipid metabolism	Metabolism
330	ko00062	0.241236575	No	0.817	0.844	0.968	Nosig	grey	Fatty acid elongation	Lipid metabolism	Metabolism
331	ko00120	0.369175306	No	0.988	0.92	1.074	Nosig	grey	Primary bile acid biosynthesis	Lipid metabolism	Metabolism
332	ko00121	0.362600324	No	1.111	0.899	1.236	Nosig	grey	Secondary bile acid biosynthesis	Lipid metabolism	Metabolism
333	ko00600	0.355029461	No	1.067	1.094	0.975	Nosig	grey	Sphingolipid metabolism	Lipid metabolism	Metabolism
334	ko00140	0.995121399	No	0.993	0.991	1.002	Nosig	grey	Steroid hormone biosynthesis	Lipid metabolism	Metabolism
335	ko00072	0.542595198	No	0.968	0.976	0.992	Nosig	grey	Synthesis and degradation of ketone bodies	Lipid metabolism	Metabolism
336	ko00785	0.840941412	No	0.991	0.991	0.999	Nosig	grey	Lipoic acid metabolism	Metabolism of cofactors and vitamins	Metabolism
337	ko00670	0.26367377	No	0.995	0.992	1.003	Nosig	grey	One carbon pool by folate	Metabolism of cofactors and vitamins	Metabolism
338	ko00830	0.247645959	No	1.021	0.993	1.028	Nosig	grey	Retinol metabolism	Metabolism of cofactors and vitamins	Metabolism
339	ko00471	0.280504253	No	0.994	0.968	1.027	Nosig	grey	D-Glutamine and D-glutamate metabolism	Metabolism of other amino acids	Metabolism
340	ko00450	0.555298142	No	1.011	0.999	1.012	Nosig	grey	Selenocompound metabolism	Metabolism of other amino acids	Metabolism
341	ko01051	0.375152408	No	0.979	0.982	0.997	Nosig	grey	Biosynthesis of ansamycins	Metabolism of terpenoids and polyketides	Metabolism
342	ko01053	0.056802683	No	0.783	0.867	0.904	Nosig	grey	Biosynthesis of siderophore group nonribosomal peptides	Metabolism of terpenoids and polyketides	Metabolism
343	ko01057	0.059629651	No	0.881	0.682	1.293	Nosig	grey	Biosynthesis of type II polyketide products	Metabolism of terpenoids and polyketides	Metabolism
344	ko00905	0.910097691	No	0.949	1.134	0.837	Nosig	grey	Brassinosteroid biosynthesis	Metabolism of terpenoids and polyketides	Metabolism
345	ko00904	0.725210793	No	1.357	1.201	1.13	Nosig	grey	Diterpenoid biosynthesis	Metabolism of terpenoids and polyketides	Metabolism
346	ko00281	0.069998415	No	1.065	0.986	1.08	Nosig	grey	Geraniol degradation	Metabolism of terpenoids and polyketides	Metabolism
347	ko00902	0.193016419	No	1.563	1.619	0.965	Nosig	grey	Monoterpenoid biosynthesis	Metabolism of terpenoids and polyketides	Metabolism
348	ko01054	0.535898651	No	0.952	0.946	1.006	Nosig	grey	Nonribosomal peptide structures	Metabolism of terpenoids and polyketides	Metabolism
349	ko00523	0.061579578	No	1.006	0.965	1.042	Nosig	grey	Polyketide sugar unit biosynthesis	Metabolism of terpenoids and polyketides	Metabolism
350	ko00900	0.062766567	No	1	0.972	1.029	Nosig	grey	Terpenoid backbone biosynthesis	Metabolism of terpenoids and polyketides	Metabolism
351	ko01052	0.051297214	No	0.701	0.658	1.065	Nosig	grey	Type I polyketide structures	Metabolism of terpenoids and polyketides	Metabolism
352	ko00908	0.070736994	No	0.941	0.947	0.993	Nosig	grey	Zeatin biosynthesis	Metabolism of terpenoids and polyketides	Metabolism
353	ko00230	0.052146725	No	0.995	1.008	0.987	Nosig	grey	Purine metabolism	Nucleotide metabolism	Metabolism
354	ko00240	0.274003898	No	0.994	1.007	0.987	Nosig	grey	Pyrimidine metabolism	Nucleotide metabolism	Metabolism
355	ko00627	0.089856474	No	1.017	0.978	1.04	Nosig	grey	Aminobenzoate degradation	Xenobiotics biodegradation and metabolism	Metabolism
356	ko00362	0.666947251	No	0.987	1.001	0.986	Nosig	grey	Benzoate degradation	Xenobiotics biodegradation and metabolism	Metabolism
357	ko00621	0.233827639	No	1.104	1.05	1.052	Nosig	grey	Dioxin degradation	Xenobiotics biodegradation and metabolism	Metabolism
358	ko00365	0.235547727	No	0.912	1.012	0.901	Nosig	grey	Furfural degradation	Xenobiotics biodegradation and metabolism	Metabolism
359	ko00626	0.379697295	No	0.976	0.998	0.979	Nosig	grey	Naphthalene degradation	Xenobiotics biodegradation and metabolism	Metabolism
360	ko00633	0.085478949	No	0.959	0.916	1.047	Nosig	grey	Nitrotoluene degradation	Xenobiotics biodegradation and metabolism	Metabolism
361	ko00623	0.090131953	No	1.043	1.017	1.026	Nosig	grey	Toluene degradation	Xenobiotics biodegradation and metabolism	Metabolism
362	ko00622	0.588768455	No	0.97	1.009	0.961	Nosig	grey	Xylene degradation	Xenobiotics biodegradation and metabolism	Metabolism
363	ko04212	0.45260061	No	0.991	1.002	0.988	Nosig	grey	Longevity regulating pathway - worm	Aging	Organismal Systems
364	ko04261	0.436623035	No	0.778	1.04	0.748	Nosig	grey	Adrenergic signaling in cardiomyocytes	Circulatory system	Organismal Systems
365	ko04360	0.749258501	No	0.453	0.679	0.667	Nosig	grey	Axon guidance	Development	Organismal Systems
366	ko04380	0.488861464	No	1.135	0.92	1.234	Nosig	grey	Osteoclast differentiation	Development	Organismal Systems
367	ko04976	0.149725079	No	0.632	0.833	0.759	Nosig	grey	Bile secretion	Digestive system	Organismal Systems
368	ko04973	0.311757602	No	0.919	0.859	1.069	Nosig	grey	Carbohydrate digestion and absorption	Digestive system	Organismal Systems
369	ko04975	0.159274479	No	0	2.554	0	Nosig	grey	Fat digestion and absorption	Digestive system	Organismal Systems
370	ko04971	0.423598869	No	0.819	1.27	0.645	Nosig	grey	Gastric acid secretion	Digestive system	Organismal Systems
371	ko04978	0.865701723	No	1.036	1.044	0.992	Nosig	grey	Mineral absorption	Digestive system	Organismal Systems
372	ko04972	0.970159278	No	0.953	0.996	0.957	Nosig	grey	Pancreatic secretion	Digestive system	Organismal Systems
373	ko04970	0.102486338	No	1.311	1.181	1.11	Nosig	grey	Salivary secretion	Digestive system	Organismal Systems
374	ko04977	0.209319923	No	1.503	1.4	1.074	Nosig	grey	Vitamin digestion and absorption	Digestive system	Organismal Systems
375	ko04920	0.223760032	No	0.974	0.975	1	Nosig	grey	Adipocytokine signaling pathway	Endocrine system	Organismal Systems
376	ko04925	0.155986547	No	1.683	1.757	0.958	Nosig	grey	Aldosterone synthesis and secretion	Endocrine system	Organismal Systems
377	ko04915	0.096824649	No	1.077	1.072	1.004	Nosig	grey	Estrogen signaling pathway	Endocrine system	Organismal Systems
378	ko04912	0.055973511	No	1.033	1.637	0.631	Nosig	grey	GnRH signaling pathway	Endocrine system	Organismal Systems
379	ko04911	0.445446092	No	0.691	1.372	0.504	Nosig	grey	Insulin secretion	Endocrine system	Organismal Systems
380	ko04910	0.328465006	No	0.965	0.991	0.974	Nosig	grey	Insulin signaling pathway	Endocrine system	Organismal Systems
381	ko04913	0.110507457	No	1.787	1.512	1.182	Nosig	grey	Ovarian steroidogenesis	Endocrine system	Organismal Systems
382	ko03320	0.147055601	No	1.008	0.982	1.026	Nosig	grey	PPAR signaling pathway	Endocrine system	Organismal Systems
383	ko04914	0.090191014	No	1.076	1.07	1.006	Nosig	grey	Progesterone-mediated oocyte maturation	Endocrine system	Organismal Systems
384	ko04614	0.211411812	No	0.994	0.946	1.051	Nosig	grey	Renin-angiotensin system	Endocrine system	Organismal Systems
385	ko04919	0.069252504	No	1.293	1.311	0.986	Nosig	grey	Thyroid hormone signaling pathway	Endocrine system	Organismal Systems
386	ko04713	0.14064942	No	1.249	1.139	1.096	Nosig	grey	Circadian entrainment	Environmental adaptation	Organismal Systems
387	ko04710	0.336948606	No	0.566	0.917	0.618	Nosig	grey	Circadian rhythm	Environmental adaptation	Organismal Systems
388	ko04711	0.238129451	No	0.634	2.244	0.282	Nosig	grey	Circadian rhythm - fly	Environmental adaptation	Organismal Systems
389	ko04712	0.078372476	No	0.065	0.231	0.281	Nosig	grey	Circadian rhythm - plant	Environmental adaptation	Organismal Systems
390	ko04960	0.503789226	No	0.593	0.907	0.654	Nosig	grey	Aldosterone-regulated sodium reabsorption	Excretory system	Organismal Systems
391	ko04966	0.287138113	No	0.418	1.007	0.415	Nosig	grey	Collecting duct acid secretion	Excretory system	Organismal Systems
392	ko04961	0.44421242	No	0.605	1.188	0.509	Nosig	grey	Endocrine and other factor-regulated calcium reabsorption	Excretory system	Organismal Systems
393	ko04964	0.088066727	No	0.983	0.952	1.033	Nosig	grey	Proximal tubule bicarbonate reclamation	Excretory system	Organismal Systems
394	ko04612	0.147044724	No	1.069	1.066	1.003	Nosig	grey	Antigen processing and presentation	Immune system	Organismal Systems
395	ko04662	0.804946041	No	0.456	0.622	0.733	Nosig	grey	B cell receptor signaling pathway	Immune system	Organismal Systems
396	ko04062	0.966398039	No	0.885	1.067	0.829	Nosig	grey	Chemokine signaling pathway	Immune system	Organismal Systems
397	ko04610	0.955690424	No	1.034	0.95	1.088	Nosig	grey	Complement and coagulation cascades	Immune system	Organismal Systems
398	ko04664	0.839169738	No	1.127	0.745	1.514	Nosig	grey	Fc epsilon RI signaling pathway	Immune system	Organismal Systems
399	ko04640	0.203515683	No	1.464	0.781	1.873	Nosig	grey	Hematopoietic cell lineage	Immune system	Organismal Systems
400	ko04657	0.094403351	No	1.077	1.067	1.009	Nosig	grey	IL-17 signaling pathway	Immune system	Organismal Systems
401	ko04672	0.902511756	No	0.61	0.734	0.832	Nosig	grey	Intestinal immune network for IgA production	Immune system	Organismal Systems
402	ko04650	0.776888806	No	0.424	0.578	0.733	Nosig	grey	Natural killer cell mediated cytotoxicity	Immune system	Organismal Systems
403	ko04660	0.959590965	No	0.789	0.986	0.8	Nosig	grey	T cell receptor signaling pathway	Immune system	Organismal Systems
404	ko04659	0.100810052	No	1.075	1.067	1.007	Nosig	grey	Th17 cell differentiation	Immune system	Organismal Systems
405	ko04624	0.314784777	No	0.639	0.848	0.754	Nosig	grey	Toll and Imd signaling pathway	Immune system	Organismal Systems
406	ko04620	0.988182805	No	0.957	0.962	0.994	Nosig	grey	Toll-like receptor signaling pathway	Immune system	Organismal Systems
407	ko04725	0.527271164	No	0.775	0.878	0.882	Nosig	grey	Cholinergic synapse	Nervous system	Organismal Systems
408	ko04727	0.075487134	No	0.965	0.959	1.007	Nosig	grey	GABAergic synapse	Nervous system	Organismal Systems
409	ko04724	0.061079955	No	0.979	0.958	1.022	Nosig	grey	Glutamatergic synapse	Nervous system	Organismal Systems
410	ko04730	0.235443036	No	1.174	0.975	1.203	Nosig	grey	Long-term depression	Nervous system	Organismal Systems
411	ko04720	0.909259234	No	0.902	1.182	0.763	Nosig	grey	Long-term potentiation	Nervous system	Organismal Systems
412	ko04722	0.54160207	No	0.923	1.29	0.716	Nosig	grey	Neurotrophin signaling pathway	Nervous system	Organismal Systems
413	ko04750	0.108418387	No	1.941	2.414	0.804	Nosig	grey	Inflammatory mediator regulation of TRP channels	Sensory system	Organismal Systems
414	ko04744	0.193952409	No	1.549	1.521	1.018	Nosig	grey	Phototransduction	Sensory system	Organismal Systems
415	ko04742	0.483572056	No	1.097	2.242	0.489	Nosig	grey	Taste transduction	Sensory system	Organismal Systems
Table S4D: Difference analysis of the metagenomic microbial function profiling base on comprehensive antibiotic resistance database (CARD)
Number	Class	P value	Significant	Enrich	Final annotation
1	ABS	0.0191222819648385*	Yes	Group5	Antibiotic Biosynthesis
2	AR	0.0628133	No		Antibiotic Resistance
3	AS	0.0303423	No		Antibiotic Sensitive
4	AT	0.966871	No		Antibiotic Target
Table S4E: Difference analysis of the metagenomic microbial function profiling base on carbohydrate active enzymes (CAZyme)
Number	Class	P value	Significant	Enrich	Final annotation
3	CE	0.0106216209479947*	Yes	Group1	Carbohydrate Esterases
4	CBM	0.00265392087427441*	Yes	Group1	Carbohydrate-Binding Modules
6	PL	0.00240545889060057*	Yes	Group1	Polysaccharide Lyases
1	GT	0.00797877933948042*	Yes	Group5	Glycosyl Transferases
2	GH	0.00426244994173008*	Yes	Group9	Glycoside Hydrolases
5	AA	0.654983976608784	No		Auxiliary Activities
Table S4F:Difference analysis of the metagenomic microbial function profiling base on virulent factor annotation (VFDB)
Number	Level2 of virulent factor	P value	Significant	Enrich
1	Antiphagocytosis	1.95007475940486E-05*	Yes	Group1
2	Secretion system	0.0083129215012868*	Yes	Group1
3	Magnesium uptake system	0.0138666075369183*	Yes	Group1
4	Adherence	0.0194655894147553*	Yes	Group1_Group9
5	Exoenzyme	0.00147024991763712*	Yes	Group5_Group9
6	Invasion	0.0293564078246613*	Yes	Group9
7	Cellular metabolism	0.0111471206757298*	Yes
8	Iron uptake system	0.0805344621310732	No
9	Stress protein	0.229089429744691	No
10	Regulation	0.663280670960513	No
11	Toxin	0.724964197029861	No
12	Phase variation	0.0703948051448697	No
13	Serum resistance	0.0898365113713393	No
14	Actin-based motility	0.0560395785854483	No
15	Ig protease	0.173338056160189	No
