# Supplementary material for: Moisture Controls the Suppression of Panax notoginseng Root Rot Disease by Indigenous Bacterial Communities
Source: mSystems. 2022 Aug 24;7(5):e00418-22. doi: 10.1128/msystems.00418-22 (PMC9600642; doi:10.1128/msystems.00418-22)
Supplement: TABLE S5 [file msystems.00418-22-s0010.xlsx]

## Sheet: Table S5
Table S5:Chemical characteristics of the soil used in the pot and field experiments
Field capacity (%)	35.3
Available potassium (mg/kg)	672.66±48.92
Available nitrogen (mg/kg)	119.0±4.04
Available phosphorus (mg/kg)	56.76±1.36
PH	7.74±0.01
Electrical conductivity (μS/cm)	557.67±2.40
Total organic carbon (g/kg)	14.62±0.45
Total nitrogen (g/kg)	605.83±12.79
Organic matter (g/kg)	25.20±0.78
C/N ratio	2.40±0.11
